# Supplementary material for: The Glutathione-S-Transferase, Cytochrome P450 and Carboxyl/Cholinesterase Gene Superfamilies in Predatory Mite Metaseiulus occidentalis
Source: PLoS One. 2016 Jul 28;11(7):e0160009. doi: 10.1371/journal.pone.0160009 (PMC4965064; doi:10.1371/journal.pone.0160009)
Supplement: S2 Fig — (TXT) [file pone.0160009.s002.txt]

S2 Fig. 
A multiple sequence alignment file (in FASTA format) of the deduced amino acid sequences of the GST genes from the mites M. occidentalis, I. scapularis (Is) and T. urticae (Tu), the insects A. mellifera (Am), An. gambiae (Ag) and D. melanogaster (Dm). Gene details for the GST genes from M. occidentalis and other arthropods are shown in S1 and S2 Tables, respectively.

>GstO2		
MRTLSAVKLFQRISSEKSFCSLKMS-----------------------IPLKAFAAGS-IEPPRAE----------------------------GALRIYSMRFC---PFAMRP----------------------------------------------------------LLVLI----------------AKEIPHEIV--NINLS---------DKPEWY--------------LKKYAPGKVPLLE----S-D----T---VLLPESLIVSEYLEEAHP----GR-----KLLPNDPYKKAQDKLLLDSFA---YMPV--FKSIFS---------------QSE-HVEGFEQ----FWKNAEIIEN-GL---KTRG--TKFLG-G-EQPGYLDLMIWPFFQIGVNAPKFRPE-LKLP--------RDSMPVLMEWTDSMLR---TREVKE--LVDQDHLVEYMKARLEGKPN-YDVGLES----------------
>GstO3		
-----------------------MS-------------------------LKALGSGA-SEPEAKT----------------------------GVIRLYCHRFC---PFSHRA----------------------------------------------------------VLVAF----------------HKNIPVEIC--NINVK---------DKPDWY--------------LKKSPSGKVPLLE----K-D----G---RVLSESLVIAEYLDSVSD----GA-----PLIPRDPFDKALDQMFLESLS---LFPI--LKIHFE---------------NER-RAEFFED----FIVKVKPLVD-EL---TKRG--RKFLA-GDEQPGFVDYMIWPFFHHYLALREIYPE-LQLP----------RTAVLDSWIASMQQ---EPAVKE--LVDVKIYAEFLKLYMEAKYD-FDLGL------------------
>Is_GstO1  	
-----------------------MG---------------------------------------------------------------------------------------------------------------------------------------------------------------------------MWHEII--NLDLK---------NKPEWH--------------FKLNPAGKVPILQ----Q-D----D---KILYESLVVSEYLDEAYG----KT-----RLMSTDPYIKAKDKLFVESAT-AAAMPM--LKIHHN---------------KDS-KDELWAE----FRGKLNLFED-EL---KERK--SPFFS-G-NQPGFVDYMIWPFFPKASTFSIIFPE-LKFP-------TSREFPLLVQWMEAMKK---DGAVMA--LKLEDHLVDYTRGVLEGNTD-YDVGL------------------
>Dm_GstO1  	
-----------------------MS------------------------NTQHLTIGS-PKPVFPD---------------------------DGILKLYSMRFC---PYAHRV----------------------------------------------------------HLVLD----------------AKKIPYHAI--YINLR---------DKPEWF--------------SLVSSSTKVPALELVKEQ-G----N---PVLIESLIICDYLDEKYP----EV-----PLYPKDLLKKAQEKILIERFG-QFINAF--YYLLLH---------------DNP-EQLVDTD----HYAGLVVYEE-EL---KRRC--TKFFG-G-DSPGMLDYMMWPWCERFDSLKYTFEQKFELS--------PERFPTLIKWRDLMIQ---DRAVKCF-YLDGQTHAKYMNSRRSGQAD-YNMLYNEAKRVKLG---------
>Dm_GstO2  	
-----------------------MA-----------------------LPQKHFKRGS-PKPEIPE---------------------------DGVLRYYSMRFC---PYSQRA----------------------------------------------------------GLVLA----------------AKKIPHHTV--YIDLS---------EKPEWY--------------IDYSPLGKVPAIQLPNLP-G----Q---PALVESLVIAEYLDEQYPG---EG-----SLFPKDPLQKALDRILIERLS-PAVSAI--YPVLFT---------------KNP-PADAIKN----FETALDVFEQ-EI---TKRG--TPYFG-G-NKIGIADYMIWPWFERFPALKYTLDEPYELD--------KTRYQNLLKWRDLVAQ---DEAVKAT-ALDARIHAKFMKTRHENKPD-YDVAFQPL---------------
>Ag_GstO1  	
-----------------------MS------------------------NGKHLAKGS-SPPSLPD---------------------------DGKLRLYSMRFC---PYAQRV----------------------------------------------------------HLMLD----------------AKKIPYHAI--YINLS---------EKPEWY--------------LEKNPLGKVPALEIPGKE-G--------VTLYESLVLSDYIEEAYSAQ--QR-----KLYPADPFSKAQDRILIERFAGSVIGPY--YRILFA---------------ADGIPPGAITE----FGAGLDIFEK-EL---KARG--TPYFG-G-DKPGMIDYMIWPWCERVDLLKFALGDKYELD--------KERFGKLLQWRELMEK---DDAVKQS-FISTEDHTKFLQSRKNGENN-YDILA------------------
>Am_GstO1  	
-----------------------MS-------------------------SKHLTIGS-VAPPIVP----------------------------GKIRLYSMRFC---PYAQRI----------------------------------------------------------HLVLD----------------AKHIPHDVV--YVNLT---------HKPDWL--------------LEKSPLGKVPCIEL---E-G----G---EILYESLVIAEYLDDTYP----QN-----KLYPNDPLARAKDKLLIGRFN-SVINTM--CKLFIN---------------TSI-DQDIFDE----ALSELELFER-EL---ASRG--TPFFH-G-NSPGMLDFMIWPWWERSNTIKMLRGDQFTIP--------HDRFKRLLEWRSAMKE---NPAIRSN-YLDTEIHAKYMQSRRAGTPQ-YDLITD-----------------
>Tu_GstO1  	
-----------------------MAQE--------------------ILKSYHSKDSK-VHPSVDE----------------------------SVLTIYGSKFC---PFTQRC----------------------------------------------------------LITLD----------------VKHIPHNFV--GIDLM---------NKPDWY--------------LQICPTGKVPFLK----E-G----D---KELTESLVIVNYLDELKQP----------TIHPADPYVKARGSLIVDELF-PTALTA--IKNLKN---------------KEATVEQKIDE----IKKALAKLDE-KF---SQIK--TKYLQ-SDEQPYYADYMTWTALEMIVPVLRT----LNYPSFNSEKELTEAYPSLAKYLHLMSQ---SPSIQRI-CLSPEVLADYYSIL------------------------------
>Tu_GstO2  	
-----------------------MGFG--------------------AFAGNHNKESK-IHPEVDM----------------------------SKLTIYGNIIC---PFVRRV----------------------------------------------------------LLVLA----------------QKNIQYNFI--GIDLF---------NKPDWF--------------LEMFPNGKVPVLK----D-G----D---KVIPESLIIVNYLDDVYPP----------SVHPSDPYEKAKGSLIVDEIG-TPLFTPCLYKCLKD---------------KSLSLEDKLKG----INEMFIKIES-LL---EKKK--TKYFQ-TDDKPVYSDYMVWPFLETTISVSRW----LNHPTINSVESVKALYPSVGKYMQLMYE---DPAVKKV-SPDYDTFETYYNGLVGKN--------------------------
>GstO1		
-----------------------MS-------------------------EKALCKGQ-PKPPTEV----------------------------GKLRLYSMRFC---PHSAKC----------------------------------------------------------RLALL----------------AKNVPHDVV--NINLR---------RQPDWF--------------MELNPAGTVPVLEV---P-N----G---KVIVDASLIIEHIEGLGGE----------SLYVNKVEEAALMEK---------------AKQLFKSTEDVISGK-----IQNDLSTGLSDV----YHAKMNELEN-HL---KAKG--TKFLFRN-DKPSIADFCIFPLLNEAQSLCDVLPS-LIKP------VDMGTHPKLNDYIDAMGA----SEFGS--YVDYFDLVAFHKGLIMDKEYLYNEGL-----------------F
>GstZ1		
-----------------------MS-------------------------AEGHTAGSAAERKVPVA-------------DKKM-------PRPRTLVLHSYFRS---SCAWRV----------------------------------------------------------RIALE----------------FKGLKYSFK--EVNIREDIPEGKQQHTDEF---------------RALNPLSQVPVLQ------N----GELVGNLTQSMAIMEYI-DETFP---GL-----NMLPKDAIQRAQCRAICQLIV-SGIQP---IQNLGT---LNHLEV-------DQ-RQEWARYF---INKGFDALER-IL---SDRVFVTGCCI-S-EHVTIADFCLVPQVYNARR--------FGVD--------MSRYPKIVAVDSHLTT---LEPFIKSHPSKQPDCPDSLRKA------------------------------
>Tu_GstZ1  	
-----------------------MA---------------------------------------------------------------------QKLGLYSYWRS---SCSYRV----------------------------------------------------------RIALA----------------LKEIPYEYL--TVNLIKD---GGEQKKPDF---------------LKVNPLGFIPALV----V-NKDNQK---YTLFESMAIIDYL-ESYKP---EP-----SIYPKDPIDRANAIAITEAIN-SGIQP---LQNLFV---LAEIEK-L----GGS-KAEWAHRL---IDNKFKSLES-IL---ATTS--GKYCV-K-DTISIADVFLVPQVYNARR--------FNVD--------MNQFPIINRISQLLEE---HEAFKAAHPSAQPDAQ------------------------------------
>Dm_GstZ1  	
-----------------------MA-----------------------------SATQLTHRGIHLAGLY------RSSWSKPLF-----RHLATKPILYSYWPS---SCSWRV----------------------------------------------------------RVALA----------------IKKIDYDIK--PTSLLKTV--SGHAYTDEY---------------REVNPMQKVPSLK----I-D----G---HTLCDSVAIIHYL-EETRP---QP-----ALLPQDPVKRAKIREIVELIC-SGIQP---LQNVSV---LDHIGK-------DQ-SLQWAQHW---ISRGFQGLEK-VL---SHSA--GKFCV-G-DELSMADICLVPQVRNARR--------YKAD--------LTPYPTIVRLNQELQE---LDVFKATHPSTQPDCPPEFAKK------------------------------
>Dm_GstZ2  	
-----------------------MS----------------------------------------L-------------------------SAIAKPILYSYWRS---SCSWRV----------------------------------------------------------RIAMN----------------LKEIPYDIK--PISLIKS---GGEQHCNEY---------------REVNPMEQVPALQ----I-D----G---HTLIESVAIMHYL-EETRP---QR-----PLLPQDVHKRAKVREIVEIIC-SGIQP---LQNLIV---LIHVGE-------EK-KKEWAQHW---ITRGFRAVEK-AL---STSA--GKYCV-G-DEISMADCCLVPQVFNARR--------FHVD--------LRPYPIILRIDRELES---NPAFRAAHPSNQPDCPPELPNK------------------------------
>Ag_GstZ1  	
-----------------------MA-------------------------------------NVDI-------------------------LPESQPILYSYWRS---SCSWRV----------------------------------------------------------RIALN----------------LKEIPYDIK--PISLIKS---GGEQHCNEY---------------REVNPMEQVPALQ----I-D----G---HTLIESVSIMYYL-EETRP---QR-----PLMPQDVLKRAKVREICEVIA-SGVQP---LQNLIV---LIHVGE-------EK-KKEWAQHW---ITRGFRAIEK-LL---STSA--GKFCV-G-DEITLADCCLVPQVFNARR--------FHVD--------LRPYPIILRIDRELEG---HPAFRAAHPSNQPDCPPEAAK-------------------------------
>Am_GstZ1  	
-----------------------MS-------------------------------------------------------------------VMGKPILYSYWRS---SCSWRV----------------------------------------------------------RIALN----------------LKEIPYDIK--PVSLIKG---GGEQHSNEF---------------REINPMEQVPALH----I-D----N---HTLIESLNILQYL-EETRP---HR-----PLMPADPVKRARVREICEVIA-SGIQP---LQNLVV---LIYVGE-------ER-KKEWAQHW---ITRGLTAVEK-LL---SSSA--GKYCV-G-DEITLADCCLIPQIFNARR--------FLVD--------LRPFPTILRVDRHLEN---HPAFTAAHPNNQPDCPPEATK-------------------------------
>Is_GstZ1  	
---------------------------------------------------------------------------------------------------------------------------------------------------------------------------------------------------------------------------------------------------MQQLPVLE----I-D----G---EPLSQSLAIIEYL-EEKYP---EP-----RLLPDDIILRAKVRTIAHLIA-SGIQP---FQNVSV---TRRLEV-------GK-NLDWCTHF---ITKGFQALEA-VL---SKTA--GKYCV-G-NNVTMADICLVPQVLGAAK--------NRID--------MTPYPTIVRINCALME---LPAFKVAHPSRQPNAPDNYGIFTDLEKI-AK---------------------
>GstD1		
----------------------------------------------------------------------------------------------MVIDFYQTQAS---PPVRAV----------------------------------------------------------ALVAA----------------SLNVSLNPK--PLDIME----KKEHLEDWY---------------IKLNPQHTVPTIV----D-G----D---LALAESRAIMCYLANEYAP---DS-----PLYPKCPRKRALVDRFLYFDI-GTLFKS--FADYFY---PNLLYA------QAY-DPEKEPK----VKESIGFLET-FL---GDN----DYLV-D-NAVTIADLAIATSLTLPDS--------MDYS--------LSAFPKVEAYYKRLQG---SPKWDEINGLGIEIIRGFRSMRAQ----------------------------
>GstD2		
----------------------------------------------------------------------------------------------MTIDLYHMELS---APCRSI----------------------------------------------------------RMVAA----------------TIGVELNLK--TTDLM-----AGEHLTPEY---------------LKINPQHTIPAIV----D-G----D---FKLAESRAICTYLINKYAP---GH-----ALYPTCPQKRAVVDRFLYFDI-GTLYKA--IGEYFY---PKLIHG------KEY-DTEKEQK----LKEVLGFLET-FI---GDH----DFIT-G-KEPSVADLCIGSSLTMLEV--------TSYG--------FPGFPKAEAYYNRVKQ---LPHWDECHAKGIEGFKQFLASKTAA---------------------------
>Is_GstD4  	
----------------------------------------------------------------------------------------------MSVILYSCEPS---APCRVV----------------------------------------------------------RMVAK----------------HIGLPLTIK--EVDIP-----AGDTKKEDF---------------LKLNPAHTVPTMV----D-G----S---LVLFESRAIVTYLVDKYAA---GS-----PLYPQDIEKRAVINNLLMFDI-GTLYKT--MSAYFY---PALLFK------KEY-DPATEAP----MTDALQVLGK-LL---SDR----PYLT-G-SDISLADIV-----------------------------------------------------------------------------------------------------
>GstD3		
-----------------------M------------------------------------------------------------------------TVLYHTDGS---APCRAV----------------------------------------------------------RMLAK----------------EIGVELELR--SLDLF-----AGDNMKPEF---------------LEINPQHTVPTIV----E-D----D---FVLTESRAIMTYLMNKHAP---ES-----SLYPQEPRDRAQVEKYLYYDM-GVLYKS--VLDLFL---APLF-G------RPC-PEDAEER----LKSVLVFLEEHVL---GDK----EYIT-G-ENFTIADICIGATLTCLEA--------FEFG--------FPDAPRLEKYYTEKIKAL--PYFDEINGPGIELLKSIKSTEEATPEE-EQEGGAADEEAGENTAEADAN-E
>Dm_GstD1  	
-----------------------------------------------------------------------------------------------MVDFYYLPGS---SPCRSV----------------------------------------------------------IMTAK----------------AVGVELNKK--LLNLQ-----AGEHLKPEF---------------LKINPQHTIPTLV----D-N----G---FALWESRAIQVYLVEKYGK---TD-----SLYPKCPKKRAVINQRLYFDM-GTLYQS--FANYYY---PQVFAK------APA-DPEAFKK----IEAAFEFLNT-FL---EGQ----DYAA-G-DSLTVADIALVATVSTFEV--------AKFE--------ISKYANVNRWYENAKKVT--PGWEE-NWAGCLEFKKYFE--------------------------------
>Dm_GstD10 	
------------------------------------------------------------------------------------------------MDLYYRPGS---APCRSV----------------------------------------------------------LMTAK----------------ALGVEFDKK-TIINTR-----AREQFTPEY---------------LKINPQHTIPTLH----D-H----G---FALWESRAIMVYLVEKYGK---DD-----KLFPKDVQKQALINQRLYFDM-GTLYKS--FSEYYY---PQIFLK------KPA-NEENYKK----IEVAFEFLNT-FL---EGQ----TYSA-G-GDYSLADIAFLATVSTFDV--------AGFD--------FKRYANVARWYENAKKLT--PGWEE-NWAGCQEFRKYFDN-------------------------------
>Dm_GstD6  	
------------------------------------------------------------------------------------------------MDLYNMSGS---PSTRAV----------------------------------------------------------MMTAK----------------AVGVEFNSI--QVNTF-----VGEQLEPWF---------------VKINPQHTIPTLV----D-N----L---FVIWETRAIVVYLVEQYGK---DD-----SLYPKDPQKQALINQRLYFDM-GTLYDG--IAKYFF---PLLRTG------KPG-TQENLEK----LNAAFDLLNN-FL---DGQ----DYVA-G-NQLSVADIVILATVSTTEM--------VDFD--------LKKFPNVDRWYKNAQKVT--PGWDE-NLARIQSAKKFLAENLIEKL-------------------------
>Am_GstD1  	
-----------------------MKT---------------------------------GESHVNGREGQGCNSNVSRTGRREHRGWKRIREIKMPIDFYQLPGS---PPCRAV----------------------------------------------------------ALTAA----------------ALDIEMNFK--QVNLM-----NGEHLKPEF---------------LKINPQHTIPTID----D-N----G---FRLWESRAIMTYLADQYGK---ND-----TLYPKDLKKRAIVNQRLYFDM-CSLYKS--FMDYYY---PIIFMK------AVK-DQAKYEN----IGTALSFLDK-FL---EGE----NYVA-G-KNMTLADLSIVSTVSTLEA--------LDYD--------LSKYKNVTRWFAKIKPEI--PKYEEYNNAGLKMFKELVNEKLSKK--------------------------
>Ag_GstD1  	
------------------------------------------------------------------------------------------------MDFYYLPGS---APCRAV----------------------------------------------------------QMTAA----------------AVGVELNLK--LTDLM-----KGEHMKPEF---------------LKLNPQHCIPTLV----DED----G---FVLWESRAIQIYLVEKYCA---HDPALAERLYPGDPRRRAVVHQRLFFDV-AILYQR--FAEYYY---PQIFGK------KVAGDPDRLRS----MEQALEFLNT-FL---EGE----RFVAGG-DDPTIADFSILASIATFDA--------AGYD--------LRRYENIHRWYEQTGNIA--PAADK-NLAGAKIFGLYFRQK------------------------------
>Ag_GstD11 	
------------------------------------------------------------------------------------------------MDFYHLPLS---APCQSI----------------------------------------------------------RLLAK----------------ALGLHLNLK--EVDLL-----KGEHLKPEF---------------LKINPQHTVPTLV----D-N----D---FVLWESRAILTYLCEKYGK---ND-----GLYPKDPKKRAVVNQRLYFDM-GTLYQR--FSQAFY---PVMMEG------KEL-NPELVVK----LDEALEFLES-FL---DKT----PFAA-G-DKLTVADFSLLTSITTIDVT-------AGHD--------LSKYANIQRWYSQLQESV--AGHQDICVEGAIQFRDSFNPINK----------------------------
>Tu_GstD1  	
----------------------------------------------------------------------------------------------MVLELYQLPMS---APCRQV----------------------------------------------------------MMVGK----------------ILNLSFDTK--PLYLM-----KGEHLQPEF---------------LKINPFHCIPTLV----D-D----G---FALWESRAIMTYLVNKYAP---ES-----SLYPKDVKARATVERWLYWDT-GSLYAT--LFSYYF---PIIQ-G------IKP-DPAIATL----FMDKVQFLDE-AL---ANT----KYLC-G-DTVTLADLSVLSTITAAKG--------ADLD--------LSTFKNVDRWLKELESNY-ASWWKELVTDPVEEAQGFLRARLA----------------------------
>Tu_GstD3  	
----------------------------------------------------------------------------------------------MVIELYQIPFS---APCRQV----------------------------------------------------------RMVGK----------------ILNIPIETK--PLDLM-----KGEHLKPEF---------------LKINPFHCIPTLV----D-D----G---FALWESRAIMTYLVNKYAP---ES-----SLYPKDVKARATVERWLYWDN-GSLYPP--LVAYYS---PIVRYR------VKP-DPAVATL----FMDKVKFLDE-AL---AKT----KYLC-G-DTITLADLSVLCTITAAKA--------IYLD--------LSAFKSVDRWLKELESNY-ASWWKELVTGPEEGFRSFLRDYLP----------------------------
>Tu_GstD6  	
----------------------------------------------------------------------------------------------MSLQLYHTTFS---PPSRVV----------------------------------------------------------RIIVK----------------QLGINAEEK--EVSLL-----TGEHMKPEF---------------LSINPFHCVPTLV----D-D----G---FALWESRSIITYLVDKFAP---GN-----SIYPTELQARAVVNRWLFWDA-GTLFST--LGAYFG---PIFR-G------GSA-QPEMAEL----FKKKVAELDS-IL---EKT----KYLA-G-DELTIADITIAVTITTATA--------VGVD--------TSELKNVEKWLQQVESDLSASTWKDLVIDPANSLGTFVKAKIASS--------------------------
>Tu_GstD10 	
----------------------------------------------------------------------------------------------MSVQLYHHNLS---PPARVV----------------------------------------------------------KIVAK----------------QIGLNLEEK--EIDVL-----AGAQMKPEF---------------ITINPFHCVPTLV----D-D----G---FALWESRSIITYLVDKFAP---EH-----SLYPTDLQKRATINRWLYWDL-GTFFLS--LKAYYR---PAIT-G------KPV-QPEAAEV----FKKNASALDE-SL---KST----KYVA-G-DELSVADISITVTVTLATA--------IGID--------TSELKNIQKWLKQVETDLKPSTWQTLVIDPANGLADLLKSMASKNS-------------------------
>Is_GstD2  	
-----------------------MRAVGD------------------CLRGLHPGRGALNEPPLSASEGA---SKGERTTDRAAVVSDSHRRPAMPVDLYFTTGS---PPCTFV----------------------------------------------------------RVLAK----------------KLGVPLTPH--KIDLM-----AKEQLKPEF---------------VKLNPQHTVPTIN----D-N----G---FVLWESRAIAMYLLDKYAP---DS-----PLYPKDIQKRALVNRLVFFES-GSFYQA--QMGYFR---PRWFKG------QEP-GGDLKET----YDKALANAVT-LL---GDN----QFLA-G-DTLTLADVGLVCSLGIAIEG-------AEYE-------GMDQFPKLIEYYGRVKAAL--PEYDEEAAEPVGLIRQMIARAKSGQKV-HGPPTDSK---------------
>Tu_GstD16 	
------------------------------------------------------------------------------------------------MDLYYMAES---PPCRTV----------------------------------------------------------LMLIE----------------HLNLRVNCI--NVDLS-----KQEQLSQSF---------------LKINHFHVVPTLV----D-G----D---FTLWESRAIVKYLIDKFAP---NN-----QLYPENLQERAKVDQWLYQEM-G-IYCL--LSSFIS---PVFV-G------KKP-DKSGEQR----FLDSLDSVNL-HM---ENR----KYLA-L-DHLTIADISFVCSLSLAEA--------CSVD--------LEKYHNINLWMKRIKSEL--TYYEKVNSEPMINLITFMKDAIARAQ-------------------------
>Dm_GstE1  	
-----------------------MS--------------------------------------------------------------------SSGIVLYGTDLS---PCVRTV----------------------------------------------------------KLTLK----------------VLNLDYEYK--EVNLQ-----AGEHLSEEY---------------VKKNPQHTVPMLD----D-N----G---TFIWDSHAIAAYLVDKYAK---SD-----ELYPKDLAKRAIVNQRLFFDA-SVIYAS--IANVSR---PFWING------VTEVPQEKLDA----VHQGLKLLET-FL---GNS----PYLA-G-DSLTLADLSTGPTVSAVPAA-------VDID--------PATYPKVTAWLDRLNK---LPYYKEINEAPAQSYVAFLRSKWTKLGD-K----------------------
>Dm_GstE6  	
---------------------------------------------------------------------------------------------MVKLTLYGLDPS---PPVRAV----------------------------------------------------------KLTLA----------------ALNLTYEYV--NVDIV-----ARAQLSPEY---------------LEKNPQHTVPTLE----D-D----G---HYIWDSHAIIAYLVSKYAD---SD-----ALYPKDPLKRAVVDQRLHFES-GVVFANG-IRSISK---SVLFQG------QTKVPKERYDA----IIEIYDFVET-FL---KGQ----DYIA-G-NQLTIADFSLVSSVASLEAF-------VALD--------TTKYPRIGAWIKKLEQ---LPYYEEANGKGVRQLVAIFKKTNFTFEA------------------------
>Dm_GstE10 	
---------------------------------------------------------------------------------------------MANLILYGTESS---PPVRAV----------------------------------------------------------LLTLR----------------ALQLDHEFH--TLDMQ-----AGDHLKPDM---------------LRKNPQHTVPMLE----D-G----E---SCIWDSHAIIGYLVNKYAQ---SD-----ELYPKDPLKRAVVDQRLHFET-GVLFHGI-FKQLQR---ALFKEN------ATEVPKDRLAE----LKDAYALLEQ-FL---AEN----PYVA-G-PQLTIADFSIVATVSTLHLSY------CPVD--------ATKYPKLSAWLARISA---LPFYEEDNLRGARLLADKIRSKLPKQFD-KLWQKAFEDIKSGAGKQ------
>Ag_GstE1  	
---------------------------------------------------------------------------------------------MPKPVLYTVHLS---PPCRAV----------------------------------------------------------ELTAK----------------ALGLELERK--LVNLL-----AGENLTPEF---------------LKLNPKHTIPVLD----D-N----G---TIISESHAIMIYLVRKYGQGEGKD-----ALYPTDIVEQARVNEALHFES-GVLFAR--LRFITE---LVFFAR------KPEIPEDRIEY----VRTAYRLLED-SL----QS----DYVA-G-SRMTIADLSCISSVASMVGF-------IPME--------RSEFPRVHGWIERMKQ---LPYYEEINGAGATELAEFIVDMLAKNAK-L----------------------
>Ag_GstE5  	
-----------------------MA-------------------------------------------------------------------TNPIIKLYTAKLS---PPGRAV----------------------------------------------------------ELTAK----------------LLGLSLDIV--PINLL-----AGDHRTDEF---------------LRLNPQHTIPVID----D-G----G---VIVRDSHAIIIYLVQKYGK--DGQ-----TLYPEDPIARAKVNAGLHFDS-GVLFSR--LRFYFE---PILYEG------SAEVPQDKIDY----MKKGYELLND-AL---VE-----DYIA-G-SSLTLADVSCIATIATMEEF-------FPMD--------RSRYPALVAWIERLSRTL--PEYDQLNQEGAVEFAEICESLRLKNGA-SVAAK------------------
>Is_GstE1  	
------------------------------------------------------------------------------------------------------------------------------------------------------------------------------------------------------------------------------------------------MNPFHKVPTID----D-D----G---FVLYESTAICYYLLNKYAP---DS-----ELYPKCPRGRARVDQVLATMT-STIQPP--FMAFFR---PRFFTQ------SKPTDEEVKAL----EENVLQGIET-LV---GDG----NYAL-G-DKLTLADLSLMAHLSLLAEI-------PVFD--------SGKFPKVAAYYERLKAEL--PYYEEINRPGISALVNLWPVLK-----------------------------
>Is_GstE3  	
M--------------------VQIA---------------------------------------------------------------------GETDLRLLAGTLVDTPLRAVHGQVGTPGIRTDQEGNRLRYRPEGASRKPELKTCGQDAASRCPSVAGLKSCFPAPSGRLLVARPHALLSGATLPGRAEMALHVFIVIR--KEDASQ----GRLRARFSI---------------FRMNPFHKLPTLC----D-D----G---FVVFESTAICLYLLNKYAP---GS-----ELYPKDVEKRARIDQLMAVVT-SCLQPR--YHDIYK---LYLLLG------KKPTAEQLQAL----EDLALQGLEF-MM---GSS----KFAV-G-DELTLADLTLVAHLGLVIK-------------------------------------------------------------------------------------------
>Ag_GstD5  	
------------------------------------------------------------------------------------------------MELYSDIVS---PSCQNV----------------------------------------------------------LLVAK----------------KLGIALNIK--KTNIM-----DATDV-AEL---------------TKVNPQHLIPTFV---ED-D----G---HVIWESYAIAIYLVEKYGQ---DD-----ALYPKDPKVRSIVNQRLFFDI-GTLYKN--ILANVD----VLIEK------QQP-SAELRGK----LEQALDLTEK-FV---TEC----RFVA-A-DHLTLADIFMLGSITALEW--------FRYD--------LERYPGIRGWVERVTAQF--PDYSNFHKEIREATKQYVATHCPHLEY------------------------
>Ag_GstE8  	
------------------------------------------------------------------------------------------------MILYYDEVS---PPVRGV----------------------------------------------------------LLAIA----------------ALGVKDRIKLEYIDLF-----KGGHLSSDY---------------LKINPLHTVPVLR----H-G----E---LTLTDSHAILVYLCDTFAPP--GH-----TLALPDALTRAKVFNMLCFNN-GCLFQR--DAEVMR---KIFSGA------ITD-PTQHLKP----IEAAIDALEQ-FL---QRS----RYTA-H-DQLSVADFAIVATLSTVAIF-------VPLP--------ADRWPRVCEWFAVMEA---LPYYNDQNRVGLDMLRKHLAGKIK---------------------------L
>Dm_GstT2  	
-----------------------MS---------------------------------------------------------------------KPIRFYYDLLS---PIARGL----------------------------------------------------------WIGLK----------------FSNSPVEYC--PIALR-----KFEQLTDEY---------------KKINRFQKVPAIV----G-G----D---FHLSETIAIIRYLADKGQF---DE-----KLYPKTLENRARVDEFLEWQH-LNIRLA--CSMYFR---DAWLFP-MNGIAPKP-KPEQIQALIEGVENNLGLLERLWL----EN----DFLV-G-KNLTMADILGSSEINQLRL--------CQYR------VDEKKFPKVVKWLERVRVSA-NPYHDEGLTFIDRKSKQSTAAKL-----------------------------
>Dm_GstT1  	
-----------------------MS---------------------------------------------------------------------KAIKYYYDFLS---QPSRAL----------------------------------------------------------WIAMK----------------LGKTPFEDC--PVALR-----KQEQLTDEY---------------RSINRFQKVPAIV----D-G----K---FQLGESVSIVRYLADKGVF---SE-----QLYPKTLEERARVDEFLEWQH-FNVRLV--CSLFFR---QVWLLP-AKGLAPAP-KPESVKKLIKDVESNLGLLERLWL----EK----DFLV-G-DKLTVADIFGSSEINQMKL--------CQYN------VNEKQFPKVAKWMERVRDAT-NPYYDEAHSFVYKTSQQAVKAKN-----------------------------
>Ag_GstT1  	
-----------------------MS---------------------------------------------------------------------KNLKYYYDLMS---QPSRAL----------------------------------------------------------WIFLE----------------KTKLPYEKC--LINLG-----KGEHLTEEF---------------KAINRFQKVPCIT----D-S----Q---IKLAESVAIFRYLCREYQV---PD-----HWYPADSRRQALVDEYLEWQH-HNTRAT--CAIYFQ---YVWLRPRMFG--TKV-DPKQAEKYRGQMEGTLDFIEREYL--GSGA----RFIA-G-DEITVADLLAACEIEQPRM--------AGYD-------PCEGRPNLTQWMARVREST-NPYYDQAHKLVNKFAQDTASKAKL----------------------------
>Ag_GstT2  	
-----------------------MS---------------------------------------------------------------------RSVKLYYDLMS---QPSRAL----------------------------------------------------------YIFLS----------------TNKIPFDRC--PIALR-----KMQHKTDEYR--------------RQVNRYGKVPCIV----D-G----S---FRLAESVAIYRYLCREFPT---DG-----HWYPSDTVRQARVDEYLSWQH-LNLRAD--VSLYFF---HVWLNP-LLG--KEP-DAGKTERLRRRLDGVLNFFDQELLSAGSGQ----AFLA-G-DRISIADLSAACEIEQAKI--------AGYD-------PCEGRPALASWLTAVRERT-NPYYDEAHKYVYRLSPDHIVTPVVAEDE------------------------
>Am_GstT4  	
----------------------------------------------------------------------------------------------MSLKLYYDLLS---QPSRTL----------------------------------------------------------YIFLK----------------ICDIPFEAK--LINLA-----KGEQFISKY---------------QNIHPFQKVPAIE----H-N----G---FNMIESVAILRYICREFNV---AD-----HWYPKDSKLQLRVDEYLEWHH-LNTRLH--CSMYFL---KKFLIPKLSGQETTV-TQENIMKYEKNMIKILDVLENVWL---KDK----IFLT-G-SEISIADILAACEVEQVRI--------VGYN-------LQENRPRIAAWMKYVENKT-SPYYQEAHIFLNKLATKTKQDVKSKI--------------------------
>GstM1		
-----------------------MA---------------------------------------SA--------------------------DDSVAQFGYWNIR---GLGQSI----------------------------------------------------------RHVLN----------------YCEVQYDER--TYDFGEK-----NDTRENWLKEKFTL----------GLDFPNLPYLK----M-G----E---VKLTQSLAILRYLARRGGLF------------PQTEEGQQRVDVIEQQTN-DIIWDC--VRLCYG---ESYSDK------EK---EEYMKQF---QELRCEQLEK-FL---GDR----NYIA-G-EQLTYVDFLLWETLDQHRT--------LWPE----YEKMYSKHPKLESYLKRIEG---LPKVAK-----------FLESEKCIKWP-VWSERSLYGGPKMAAPRSPVK-Y
>Is_GstM1  	
-----------------------MEERRTS-----------------------------GGPSKKS--------------------------QDQPVLLGYWAIR---GLGNSI----------------------------------------------------------RHLLN----------------YAGIRYTEK--TYPFGAR---GQENRRSEWLADKPRL----------GLDFPNLPYLV----D-G----E---IKLTQSLAILRYLARHSGLF------------PTQERERILADLAEQQLN-DLMWEN--IRLCYD---PDYSVS------KR---DAFLQQL---LGDRLPALTR-FL---GER----LFLT-G-DAPSYVDFLAFEALDQHRA--------LWPK-----ECSLRDQPKLLDYLRRIES---LPAFRD-----------YLASEAFVSWP-VWSELSSYGGPDTARPVAR---G
>GstM2		
------------------------------------------------------------------------------------------------MKLGYWDIR---GLAQPI----------------------------------------------------------RYLLA----------------FKEVDFEEK--LYSCGPP----PDFDRSAWLDEKFTL----------GLDFPNLPYLI----D-G----D---VKLTQSTAIIRYLARKFDLD------------GKSCEEKRRVDVIEQQLG-DVKRTW--VMLCYN---PKFA-E------QR---DAYEAQ----LPEKLKELSK-FL---GDR----SYFA-G-DRLTYVDFLAYEYLAQQLM--------FSKK-------SFADFKNLTDFIDRVEA---LPTLKN-----------YLASSACIKWP-LNGDMASYGSRLTEKPF------
>Is_GstM12 	
----------------------------------------------------------------------------------------------MAPVLGYWDIR---GLAQPI----------------------------------------------------------RLLLA----------------HMDVKVEDK--RYSCGPP----PDFDRSAWLKDKPNL----------GLEFPNLPYYL----D-G----D---VKITQSMAILRYLARKHGLE------------GKSDAEKLRVDMAEQQFA-DFRMNW--VRLCYN---PDFD-K------LK---GDYLKG----LPASLKAFSD-FL---GSH----KYFA-G-ENLTYVDFIAYEMLSQHLL--------FAPD-------CLKEHANLKAFVDRIEA---LPHVAA-----------YLKSDKFISWP-LNGDMASFGSRLSKKP-------
>Tu_GstM1  	
----------------------------------------------------------------------------------------------MAPVLGYWNIR---GLAQPI----------------------------------------------------------RLLLN----------------YKEAVYEDK--RYNYGPA----PDFSREEWNKEKYSL----------GLSFPNLPYYI----D-G----D---TKLTQSKAILRHLARKYELD------------GQTESEKQRIDQLCYQLT-DLMSSF--TSMCYN---PDFE-K------LK---PDYIKG----LPEKLKSLAQ-FL---GEN----KFVT-G-ENISFVDFLLFEFIDQQLY--------LLPN-------CLNEFPNLKDFHSSFKA---IPTIEK-----------YLKSDQYIKWP-LNGDRAKFGSRHNPPEE------
>GstM3		
---------------------------------------------------------------------------------------------MPKLIHGYWEIR---GLGQPI----------------------------------------------------------RLLLA----------------YVGEDYEDK--RYYTGPA----PDYDKSQWLAEKFQL----------GLDFPNLPYII----D-G----D---VRMTQTHAIMRYLGRKHELV------------GTNENEIVRCELAEQQLA-DLRGCL--VDLSYSRG-EAFE-E------MK---PIAIDR----MKRTLREFSS-FL---ADR----PWMA-G-DRLTYADFLCYEIFFQAHV--------LDKS-------LYEGLENLLAYNRRFEA---LPTIAA-----------YMKSDKFIKWP-FNNNMATFGSRSDPCPF------
>Tu_GstM7  	
----------------------------------------------------------------------------------------------MAPVIGYWNLR---GAVEPI----------------------------------------------------------ILTLK----------------QAKASYKLR--VYKLGDA----PDFDKSDWLNEKHNL----------GLPYPNLPYYI----D-G----D---LKITQTLAILHYLARKHDLG------------PRNDSESIRSDIFEQGAF-EITHSL--WTAWYVESDQEFE-D------RR---PGLDSY----LVEKLNHTGN-AF---GSN----KFIL-G-DRVTYVDFLLYSTLDYIRQ--------YKPS-------LLDPHANLRSYLDRIEA---LPEINK-----------YLKSNSFSRFP-ITDATAKWGNDTIQKPY------
>Tu_GstM12 	
----------------------------------------------------------------------------------------------MAPILGYWKLR---GLGEPI----------------------------------------------------------RLLLA----------------HTGQEYEMK--EYSFGPE----PDYDKSEWLDEKFNL----------GLDFPNLPYYI----D-E----EE-GVKMTQTVAIIRYLARKHGLV------------GESDEETIKIEMVEQQAI-ELIFTC--TRTWYCRDDDLFD-K------LK---EEMMTI----LPGKLIGLAK-FL---GEN----QYII-G-DRITYVDFMLYSILDYIRL--------FEES-------LFDEASSLKDYLTRIES---LPEIEK-----------YLSSDDFKRFP-ITGPMAKFGGSSE----------
>GstM4		
---------------------------------------------------------------------------------------------MPKLILGYWKLR---GLFAPI----------------------------------------------------------QYLLE----------------VSGLEYELV--AYEFDGG--ASSPEFRNRWFEVKNTL----------GFEFPNLPYLI----D-G----D---FRLTQSTAILKYIARKAGLLG--------IAADASPEEHAKLDMIENQVD-DLRWFY--VHYGIG---SKII-D------FRF-PEGYPAS----IPRQLESVAA-WL---KDK----FFLM-G-DNICYVDLILYETLDVQKM--------INPD-------SLAKYPNLVAYVERIEN---LPAMKK-----------FLASPERITWP-VLGPIADTWGFKKD---------
>Is_GstM7  	
-----------------------MA----------------------------------GTPSNVI--------------------------ETPTTTLGYWEGA--RGIVVPI----------------------------------------------------------RYMLA----------------YAGVPYRFK--TYPFRGG--ATLAECRAPWLEDRPAL-------AEQGLPFPNLPYLI----D-G----D---VQLTQSLAILRYLARKHGLD----------LPDADPGTAARLDMIEAQVN-DFRWSL--IYHCLG---DKYE-A------LR---WNFLEN----IPRELSRFSQ-FL---GHR----RWLM-G-DRLTHVDFMLYEALDQYAL--------FSEG-------CLDAEPNLKAYADRFRN---LEPIKR-----------FLESGDFKPWP-VFLPNAAHLSAKDELPKALKKSG
>GstM5		
---------------------------------------------------------------------------------------------MSSVILGYWDLR---GLGQSI----------------------------------------------------------RLLLE----------------QVGEKYEET--RYTLG------NDLQKNEWRTIKTSSPLIIGGPGESRMDFPNLPYYIETKADGS----Q---LKLSQSVAIMRYLGEKHGLI------------PTSLEERALLTVYEQEVT-DLRAAI--CGYCYG---GTFPHK------FRF--PNYVQD----IRDVLKTWDQ-FL---DKK----QWIM-G-DLMTYVDFYLYEMLDWHIL--------LDKT-------ILDAFPNIASYSERIRK---LPAIEA-----------YMKSDRYIDWP-LVSPLAPVWGSINHSKA------
>Dm_GstS1  	
-----------------------MADEAQAPPAEGAPPAEGEAPPPAEGAEGAVEGGE-AAPPAEPA-------------E----------PIKHSYTLFYFNVK---ALAEPL----------------------------------------------------------RYLFA----------------YGNQEYEDV--RVTR------------DEWPALK------------PTMPMGQMPVLEV-----D----G---KRVHQSISMARFLAKTVGLC------------GATPWEDLQIDIVVDTIN-DFR-LK--IAVVSYE--PEDEIK------EKK-LVTLNAEV---IPFYLEKLEQ-TV---KDN---DGHLA-L-GKLTWADVYFAGITDYMNYM-------VKRD-------LLEPYPALRGVVDAVNA---LEPIKA-----------WIEKRPVTEV-------------------------
>Ag_GstS   	
-----------------------MP----------------------------------------------------------------------DYKVYYFNVK---ALGEPL----------------------------------------------------------RFLLS----------------YGNLPFDDV--RITR------------EEWPALK------------PTMPMGQMPVLEV-----D----G---KKVHQSVAMSRYLANQVGLA------------GADDWENLMIDTVVDTVN-DFR-LK--IAIVAYE--PDDMVK------EKK-MVTLNNEV---IPFYLTKLNV-IA---KEN---NGHLV-L-GKPTWADVYFAGILDYLNYL-------TKTN-------LLENFPNLQEVVQKVLD---NENVKA-----------YIAKRPITEV-------------------------
>Am_GstS4  	
-----------------------MT--------------------------------------------------------------------MASYKLVYFNVM---GLGEPI----------------------------------------------------------RFLLS----------------YGGVEFEDV--RITHS----------SEDWSNMK------------PTTPFGQLPTLEI-----N----G---KVYSQTLPICRYLAKQFNLL------------GKTDLDTLQIDAIASALY-DFRWLT--ISSYYRE--SDPVLK------AKK-KVDVMTRV---IPFYLNKLEE-LA---KNN---GGYLH-G-DKLSYADLFFVGISDSLNTA-------YESD-------ITNDKPYLKSLKQKVLA---IPNIKA-----------WVEKRPKLEF-------------------------
>Am_GstS1  	
-----------------------MS----------------------------------------------------------------------TYKLIYFNIP---GLAEPI----------------------------------------------------------RFLLH----------------QSGIKFEDK--RIDI------------EEWPKIK------------SEMPLGQVPILEI-----D----G---KVYYQSKAISRLIAKRNNFY------------GSNDEEAFLVDATVETID-DLR-QP--ITQHYWE--KDHAFK------AKL-KINVDTK----VPLLLNKLEE-QV---KKN---KGYFV-N-GKLTWADLFYAAIEESLTDM-------LGYD-------LNKDHPELKKLSEKIKS---LPNIKT-----------YLKNRPKSMVI-----------------------P
>GstS1		
-----------------------MD------------------------------------------------------------G--------AKYKLVDYNVP---TAGRLA----------------------------------------------------------ALLFN----------------YKNIDFEYV--QVDKS---------KAHEQ---------------ETASPFGSLPVLYV-----N----D---EILATDYAICMYIARVHGKDIRDK-----------------------------------------------------------------------LPKYLRSFDK-LL---RRVN--TGYFV-G-EQITWADLAVAFSCHQIQA--------RSHG-------ALDRHPNLNDHYLNMYS---IPAVKK-----------FLEETCPSE--------------------------
1
