# Supplementary material for: The Glutathione-S-Transferase, Cytochrome P450 and Carboxyl/Cholinesterase Gene Superfamilies in Predatory Mite Metaseiulus occidentalis
Source: PLoS One. 2016 Jul 28;11(7):e0160009. doi: 10.1371/journal.pone.0160009 (PMC4965064; doi:10.1371/journal.pone.0160009)
Supplement: S3 Fig — (TXT) [file pone.0160009.s003.txt]

S3 Fig.
A multiple sequence alignment file (in FASTA format) of the deduced amino acid sequences of the CYP genes from the mites M. occidentalis and T. urticae (Tu), the insects A. mellifera (Am) and D. melanogaster (Dm). Gene details for the CYP genes from M. occidentalis and other arthropods are shown in S1 and S3 Tables, respectively.
>CYP319B2  		
-------------------------------------------------------------------M-------------------------------------------LFSISVVVLLVTVSLCL---------------------------------------------------------------------------------------------------VGWQSYWRARKM-----------LMNMP---------------------GPTP-SILP-------------WL-------NP------------IYLL-VSLLKFKKDG-------------DS-SVAFLKLRSDLAERHRSE--GI--SK-LW-TSP-------DGGPLI----LVFRA---------DLLEELLRS-P--SFAKK-SV-GYSQLH-------HWLGN---------------------------GLLSS--------------HG-AEWKSQRRMLTPSFHFS-IL-------RE--YDGP-MNS-----HSLRLVEEMKAH--------PKL---------------RKNIEL-GEWATN-----FTMAILLETVMSLE-H-DDPAF-----------ADRRE-YIDAL-G--------------------ETTCAFV------QRSTVPWYKW--DWL-YFN---TP---DGKRYLSAVDRLHSFSE---------KVI-----------------------------------------------EKKI-----KDF-T----------------------ANPSLMENRP------------------------------GKKQSFIDLLVSLHL-KG----------------------------------------------EQ-IS----VKEM----KEQVATFMFAGHDTTGWATAWSLYQLGIFRDVQARV------HEEL--------DMVFQ-GDTTR----HV-T-TEDLQ-KLEYFDRVL------KECQRLNGSVPF-VSRQCTV-----DGASL---GKYK--------IPKGATMTIAIRYLHRDPRVF-PDPEKFDPDRFL----------PE--------NVRG---RH---P-YA--YIPFSAGARNCIGQRFALQELKILLVNILRTFQI-VSSKPLSE-------------IQIA----------GELILR-A-KSGL-HVDF---VPR-----------------------------------------------------------------------------
>CYP319B1  		
-------------------------------------------------------------------M-------------------------------------------LTVVGALVVICILFL-L---------------------------------------------------------------------------------------------------YEWWPYWKQGAM-----------LKSMP---------------------GLTP-SVIP-------------WM-------NW------------IYML-TSLRKFKGGG-------------DM-SSAFFNFRHELFARYRKE--GI--FK-TW-SSY-------DGGPTI----CVFRA---------DLVEDVIKS-P--SFSTK-SI-EYELIR-------DWLGK---------------------------GILTS--------------HG-AQWKAQRRLLTPTFHFS-IL-------DE--YENS-MNS-----HFLKIVQNMRDH--------PEI---------------QKNVEL-SEWATD-----CTMAVLLETVMGLE-V-DDPEC-----------ADSRE-YVQAV-N--------------------SAALLFS------LRFLKPWHKW--DYC-FYN---SS---EGKSYLEAVDRLHAFSQ---------KVI-----------------------------------------------AKKI-----RDL-T----------------------ADPSLIGVRP------------------------------GKKQSFIDMLVSLHL-QG----------------------------------------------EQ-IS----VQEM----KEQVATFMFAGHDTTGWAIAWTLYQIGVYPDVQAKV------HEEL--------DMVFG-RDMTR----HT-T-ADDLK-RLEYFDRVL------KECQRIYGSVPF-ISRQCTV-----DVQLIS--GKYE--------IPRGATITIAIHYIHRDPEVF-PEPETFDPDRFL----------PE--------NVRC---RH---P-YS--YIPFSAGPRNCLGQRFALQELKISLVNILRNFKI-KSNRPLSE-------------INIA----------GELILR-A-KDGL-YVDF---IPLDYI--------------------------------------------------------------------------
>CYP319C3  		
-----------------------------------------------------------------MWW-------------------------------------------LWAFGAVAIAYTIRK-------------------------------------------------------------------------------------------------------WFKHLRNSLM-----------VKDLP---------------------GSSSWSIFP-------------FV-------ET------------SRKL-LLL--CQSDK-------------ET-TIAVFKMREKLINQFRRE--GI--AR-SS-AGS-------R--PLV----LVFKA---------ELVEEVLKS-P--SFVDK-GL-GYDFLR-------DWLGN---------------------------GLITS--------------NG-PTWKTQRRMLTPSFHFK-IL-------DE--FEGI-MID-----HSSKIIKMMKEN--------PAD---------------LIDFEL-SKWATD-----CTMSILLETVMGLE-Q-SDPQ-------------ASRE-YIEGL-E--------------------ELITLLM------RRFSRPWNLI--DAF-YFN---SE---DGKRYLRAVAKSHDFTL---------KAI-----------------------------------------------MNKV-----LEL-K----------------------EHPERMEARP------------------------------GRKPAFLDMLVKLFL-EG----------------------------------------------EQ-LS----IEEI----REQTDTFMFAGHDTTGWAIAWALFQLGHLPEVQAKL------REEF--------LLVFG-KDSTC----GL-T-QDKLK-DLKYFDRVL------KECMRRYPSVPS-VSRRCAL-----DGARL---GKYK--------LPMDATVVVSIYGLHRDPEVF-PDPEKFDPDRFL----------PE--------RAQG---RS---P-YA--FIPFSAGARNCIGQRFALQELRIILVAILRNFEI-RSKVPLES-------------IDIA----------GEIILR-A-KQDL-IVDF---IPLE----------------------------------------------------------------------------
>CYP319C2  		
-----------------------------------------------------------------MWW-------------------------------------------LYALGVLILAHISRL-------------------------------------------------------------------------------------------------------CFKFLRNTLM-----------VFDMP---------------------NA---TIFP-------------FT-------ND------------LKAL-IEF--WLSDK-------------DT-NAAVFDFRKRLVNKFRSE--GI--VI-DM-MGM-------T--PVM----NVYKA---------ELVREVLNS-P--HFAEK-GL-YYDFLK-------NWLGD---------------------------GLITS--------------GG-SIWRSHRRLLTPSFHFQ-IL-------DD--FGAA-MID-----RFSSVVRTMREN--------PSN---------------SVDIDL-PKWATE-----CTIHIILETVMGLQ-L-TDRQ-------------AQRA-YADNL-N--------------------ELATLFA------QRFSRPWNYV--DSL-YKR---TP---DGKRYFRAVRNAHDFTL---------KAI-----------------------------------------------EKKI-----TEL-R----------------------EHPERLEARP------------------------------NRKLAFLDLLVGLYL-KG----------------------------------------------EQ-LS----IAEI----RDETETFMFAGFDTTGWAISWSLFQLGHLPEVQAKL------RDEF--------DSVLG-ENKVG----LR-S-YEDLR-ELRYFDRVL------RECMRLYPSVPQ-IGRRCTA-----DGAKL---GKYK--------LPVDTSISVSIYSLHRDPAVF-PDPEKFDPDRFL----------PE--------NVAG---RN---A-YA--YIPFSAGARSCIGQRFAWMEIRILLVNILRNFEI-RSKVPLSS-------------IVVA----------EEMILR-A-KNDL-TVDF---IPL-----------------------------------------------------------------------------
>CYP319C1  		
--------------------------------------------------------------------------------------------------------------------------------------------------------------------------------------------------------------------------------------------------------------------------------------------------------------------------------------------------------------------------MTKSYRKE--GL--MI-YL-NGT-------S--PFL----GVYKA---------ELVGEVLSS-P--SFAEK-LY-PYNYLE-------GWLGK---------------------------GLITS--------------KG-SLWKKHRRLLTPSFHFK-IL-------GE--FESA-ISD-----HVSHLIETMKKN--------PRD---------------LLDVDL-SKWAID-----CTINVLLEIVMGVD-H-VGPK-------------EKQE-YIDNV-G---------------------------------LRLYKPWNLI--DAC-YDL---TP---DGKTYKRAVAKSRAFTV---------KAI-----------------------------------------------ERKI-----QEL-K----------------------EHSERPEGRP------------------------------SRKIAFLDLLVGLYL-DG----------------------------------------------EQ-LS----IEEM----IDEVETFIFAGHDTTGRAIAWALFQLGHLPNIQKQL------REEF--------VSILG-TNSAC----VG-A-NEKLK-ELKYFDRVL------KECMRLYPSVPG-FCR------------------------------------------------------------------------------------------------------------------------ELRVVLVNILRNFEI-RSKAPLEG-------------IEMA----------EEIVLR-P-KRAL-AVDF---IRLE----------------------------------------------------------------------------
>CYP4ES1   		
---------------------------------------------------------------------------------------------------------------------------------------------------------------------------------------------------------------------------------------------------------------------------------------------------------------------------------------------------------------------------------------------------------------------------------------------------------------------------------------------------------------------------------------------------------------------------------------------------------------------------------------MGVK-V-GAQ-R-----------GTESQ-YVRDV-Y--------------------AVGKFFL------ERLVRPWLYL--DSL-YLL---TE---AGRVFDQHVRGIHAFTK---------GVI-----------------------------------------------RERK-----KQK-I----------------------RENTHGTS------------------------------GGKKRLAFLDLLLEEHF-AN---------------------------------------------PSG-LP----EHDI----REEVDTFMFEGHDTTAMALSWTIFLLGHHPEIQRRC------QDEL--------DQIFG-SE-KR----QP-D-MEDLK-NMKYLECCI------KEALRLFPSVPI-VGREVHT-----TFNL----NKYQ--------VPEGSVVLVFAYQLHRNKESF-PKPEEFIPDRFF----------PE--------NCNG---RH---P-FA--YVPFSAGPRNCIGQRFALMEEKVVLSSLLRHYTV-KSLVGFDS-------------LELELS-------LVEKILV-I-YCGL-FVRW---------------------------------------------------ASAVVYRHFRMWKALRP---------------
>CYP4ES2   		
-------------------------------------------------------MP------GP------------------------------------------------------------------------------------------------------------------------------------------------------------------------FDRGL----------------------------------------SGFIPPA-------------YN-------IF------------CLIL-QKADSEYWD---------------T-STGIFRLLTGLSAWYHKE--KV--YK-VF-LGF-------Q--PTV----IVFSP---------EGVEAVLNH-T--TNLKK-PI-LYSLLN-------TWLGT---------------------------GLLTS--------------CG-EKWRARRKMLTPAFHFR-IL-------ED--FLPV-MNE-----QADVFVANLQ-T--------KID---------------AD-FDI-VPEITK-----CTLDIICETAMGVK-V-GAQ-S-----------GTESQ-YVTDV-Y--------------------AVGKFFL------ERLVRPWLYL--DYL-YLL---TE---AGRTFRRHVKGIHAFTE---------GVI-----------------------------------------------KERK-----QQA-V----------------------AERKLDPQ------------------------------YRGKRLAFLDLLLEQHF-AN---------------------------------------------PKS-LP----ESDI----REEVDTFMFEGHDTTAMALSWTIFMMGLHPDVQRRC------QDEQ--------DRIFG-SD-ER----QP-S-MADLR-SMKYLDCCI------KEALRLFPSVPV-VGREVHA-----AFRL----NGYE--------IPAGTVVLVFSYQLHRDKQSF-PKPEEFIPERFL----------PE--------NSNG---RH---P-FA--YVPFSAGPRNCIGQRFALMEEKVVLSRFLRNFSV-KSMVGLES-------------IELS----------AEMVLR-S-KTGL-PVK--------------------------------------------------------ISRRTPSWV-------------------
>CYP4DP3   		
-----------------------------------------------------------------------------------------------------------------------------------------------------------------------------------------------------------------------------------------------------------------------------------------------------------------------------------------------------------------------MCGLAEIYDSA--RI--FR-FW-LGA-------R--PVV----AFFKP---------ETVEVLLNS-N--KHIDK-SF-DYTLLH-------PWLGT---------------------------GLLTS--------------CG-RKWRPRRKMLTPAFHFR-IL-------ED--FVPI-FNE-----QAQIFASLLE-K--------HVN---------------RNPVDI-VPFITN-----CTLDIICETAMGVK-I-GAQ-S-----------NSESH-YVRAL-Y--------------------EVGKTFI------YRVVRPWLWI--PLV-FLM---TT---KGRRFEDNLRDLHNFTR---------KVI-----------------------------------------------QERK-----EEI-Q----------------------SETWLEGKEG---------------LKETADIPDASHIGAKKRKAFLDLLLTEHL-QK----------------------------------------------NS-LS----LEDI----REEVDTFMFEGHDTTAMGIAWSLYLIALHQDVQDKI------HDEL--------DFIFG-EDRER----DL-T-TDDLK-NMKYLECAI------KEAQRLFPSVPF-IGRELKE-----DVVV----NGFT--------VPRGTTCFVFTYMLHRDKRTF-PNPEAFIPERFL----------PE--------NSIG---RH---P-FS--YVPFSAGPRNCIGQKFALMEEKLVCATILRRYQL-QATHHRDH-------------IRLK----------PELVIR-P-EEGL-RVRV---RLRPPF-------------------------------------TGRSICSSQLHRPYR-----EPFYCDDAYYGGAQHSI
>CYP4ET1   		
-----------------MLSVKLIT---------------------LGVQLRTQDFC------QPVIL-------------------------------------------TLSVSVIAIIVFKMQ-------------------------------------------------------------------------------------------------------QRWLFDRRLG-----------IPHGW---------------------SPSRWMPLG-------------FE-------LT------------CLAM-HRENENLGNVM------------MT-S------IQGFSTVYENV--GL--YR-FY-LLF-------R--PIV----VLTAP---------ETAEQILKD-S--SNIEK-GC-FYDLLR-------PWLRT---------------------------GLLTS--------------SG-PKWRSRRKLLTPAFHFR-IL-------ED--FMVI-FNE-----QSMLMADLLA-R--------DCG---------------AKPIEI-SKRVTK-----CTLDIICETAMGVE-I-KAQ-E-----------NSNSS-YVRAV-Y--------------------SLGASFS------QRCIRPWQWL--SSI-YPL---TP---EGRKYQKDLATLHAFTEEVCGRAELPKVI-----------------------------------------------NERK-----KHR-G----------------------EFLVTEGP-------------------RTAD--DCV-IGIKRRRAFLDLLLARHS-EN----------------------------------------------GE-LS----LLDI----QEEVDTFMFEGHDTTAMGISWCLYLIGQDLDVQRKI------HEEL--------DSVFG-FDRHR----FA-T-SNDLS-RLKYLECCL------KEAQRLFPSVPF-IARELQR-----DIHI----GQYT--------IPRGTTCLVNIFHIHRNKKHF-PNPEMFDPDRFH----------PE--------NSVA---RH---P-YA--FIPFSAGSRNCIGQKFAQLEEKVILANLLRRFEI-RSMLPRDK-------------LLLV----------GEMVVR-S-HNGL-MVRI---RER-----------------------------------------------------------------------------
>CYP4EU1   		
--------------------------------------------------MQSASVV------ATLLS-------------------------------------------TICLGVLVLYVFHLL-------------------------------------------------------------------------------------------------------RRKYFEHKMK-----------LP-GL---------------------RPEWWNPFG-------------IE-------YE------------LWNM-MRDNGYNGGQ------------------AIFNFLLRVTREFKEY--PT--FM-GW-VFH-------V--PIL----FVTTP---------ESMEFVMSS-T--TLIEK-SR-FYELLH-------DWLGT---------------------------GLLTS--------------EG-AKWRTRRKMLTPAFHFK-IL-------ED--FLDV-FNE-----QGIILADKLKGR--------SRT---------------GEMFDV-TKDVTS-----CTLDIICETAMGVR-I-GAQ-T-----------NPESD-YVKSL-Y--------------------TLGESFM------DRSFAPYYWT--KPA-YKL---SR---KGREFFKSIDTMQSFTM---------KVI-----------------------------------------------RERR-----AEI-Q----------------------NTLENDKS-------------------TDND------IGRKTRKPFLNLLLERHI-KE----------------------------------------------GD-LS----LEDI----QEEVDTFMFEGHDTTAMGISWTLFLLAQNPEAQRRV------YEEL--------EEIFR-GDQKR----HA-T-NEDLA-RMKYLECCI------KESQRLYPSVPF-IGRKFTT-----DTEF----KKKT--------IPAGTQALLVIFTLHRDEKTF-PDPERFDPDRFL----------PE--------NCEG---RH---P-YA--YVPFSAGPRNCIGQKFAMMEEKVVLSWVFRKVAL-ETNLRRED-------------LRVA----------GELVTR-S-LNGL-SLK------------------------------------------------SKALQDTVI---------------------------
>CYP4ER1   		
----------------------MRD---------------------FGVDTLYEDFW------QVFVE-------------------------------------------LQSRMKHKVYLTLLA-------------------------------------------------------------------------------------------------------QRLYNEFKY-------------PMMT---------------------LPGPYNLFR-------------LA-------FP------------FFDD-LRFLFGKGDLD------------LQ-K-VFHTIIQGFSQVAREQ--GL--CR-IY-VAL-------K--PFV----FIFDA---------VAVESLITS-N--EHIDK-AD-VYRILH-------PWLGT---------------------------GLLTS--------------SS-AKWRSRRKLLTPAFHFS-IL-------DE--FVPS-VNQ-----QSLILVGRL--R--------GHA---------------EEDFDL-VNDVTL-----CTLDVICETAMGIS-V-QAQ-Q-----------GFNSD-YVQAI-Y--------------------DLGNSMY------VRLARPWLKA--DFV-FKM---SK---EGRKFQKSLVILHGFTR---------KII-----------------------------------------------RERK-----QKR-L----------------------AQM--NGT-------------------TTDD------LGIKKRVAFLDLLMDIHV-EE----------------------------------------------GS-LS----LEDI----AEEVDTFMFEGHDTTAAGISFCLYLLGLSPDKQERA------QREL--------DEVVG-D--AS----HI-T-TEHLP-RLKYLEAVI------KESQRLYPSVPN-VGRNLRK-----DLTMP---NGVT--------IPAGSTCIVAISELHRNPKYF-EYPLEFIPERFL----------PEG------KHLMA---KN---P-FC--FIPFSAGPRNCIGQRFAILEEKIIIGHVLRNFSI-RSLQERDE-------------LFLS----------VELVTR-S-LCGL-RVRL---NERQR---------------------------------------RKTFRSDDLR--------------------------
>CYP4EP2   		
-----------------------------------------------MLIFVLKAFS------TVALA-------------------------------------------LVVLFVLVTMVVLPL-------------------------------------------------------------------------------------------------------MQWPVRGKI------------YAFQH---------------------VKDLFPTIR-------------YL-------LW------------HLSM-IRSYWSGL-S--------------Y-EVVFSNLCLGECMRKIRR--GF--IV-EH-IVS-------H--PIF----VIFRA---------DHVEKVLSN-S--KNIKK-GP-LYDMIV-------PWLGR---------------------------GLLTS--------------DG-TKWKSRRRLLTSSFHFK-VL-------RT--FSVS-INE-----QAALFVERIS-K--------KMQ---------------NE--DI-APYIEA-----FTLDVVCETIMGVS-M-NCQTS-----------DNGQQ-YLATV-K--------------------FVGKQLV------KRFTDFPCWC--EFI-FRR---TE---SGKQFFKAVKTLHEFST---------GII-----------------------------------------------KDRK-----EEL-L----------------------RDPEKLDV------------------IAECE-----ESMLNSKKPLLDILLVEHL-KH----------------------------------------------GS-IS----TDDI----REEVDTFMFEGHDTTSTAILWALHFIGYYPEVQEEL------KKEI--------DR-FG-GEDGT----EV-S-DEQLK-KLTYLDMVL------KESQRLCPSVPL-FSRRITE-----EIHI----EDKP--------VPVGSEIIIYTSVLHRNPDVF-PKPEEFDPDRFS----------TK--------NSRD---RN---P-YA--YLPFSAGPRNCIGQKFALLEEKILLVWILRRYSL-KSLDHRDE-------------IPVP----------LEMVLR-P-DSPV-RVIF---SAR-----------------------------------------KEKFSSAA----------------------------
>CYP4EP3   		
----------------------MI----------------------WMCLPLLRFLA------FSLFG-------------------------------------------FIVAFILL-LVVVYL-------------------------------------------------------------------------------------------------------RQLPFRRSA------------LARSC---------------------VRDPFPLLR-------------YI-------GV------------HLSL-LEISKHCG-S--------------Y-DTHLTNFLLFEASSRPAE--GW--VM-LF-IGV-------V--PEL----LLYRA---------DHVEKVFGN-S--KNIRK-GP-SYRLLD-------PWLGE---------------------------GLLTS--------------YG-SKWKSRRKFLTPAFHFK-VL-------DT--FADA-MNR-----QAKIFADQIG-R--------KKP---------------DE--DM-LPYVEA-----FTLDVVCETIMGID-M-KCQLE-----------GSGRD-YLNKV-K--------------------RISHQLV------KRFADPLSWI--DFIYFNF---TG---DGREFKKIVEEVHDFTT---------QVI-----------------------------------------------NERK-----REL-S----------------------ATPEILES------------------ISNAE-----EAMTKSKKPFLDLMLVEHL-KT----------------------------------------------QN-LS----IEDI----REEVDTFMFEGHDTTSMGLTWTLHFIGLHQDVQAKL------HEEI--------DRVFQ-GNSTC----DV-T-AEHIK-ELKYLEMVI------KESQRLCPSVPF-AARLVTE-----EFRI----DDKP--------VPIGTEVIVFIRKLHEDPKVF-PKPHEFDPQRFS----------AE--------NSRN---RN---P-YA--FVPFSAGPRNCIGQKFALLEEKILLVWVLRKFQI-KSLDYRDQ-------------ILVK----------IDIVLR-P-QSPI-RIAV---KNR-----------------------------------------------------------------------------
>CYP4EP1   		
----------------------MLD--------------------SWCFIRTLFFVS------NGICV-------------------------------------------LAILSFLAVLIVVRA-------------------------------------------------------------------------------------------------------RQGPTRSKA------------LAFPH---------------------RLEEIPLVR-------------HL-------SI------------HFAI-SRTSKATGID--------------Y-SALFLNFILGEVERFRDS--GM--MV-VY-LGS-------E--PNF----VLFRA---------DHAEKALNN-S--INISK-GH-AYNLLL-------PWLGE---------------------------GLLTS--------------SG-KKWKTRRRLLTPAFHFQ-IL-------DE--FSLV-INR-----QAQIFVEQMS-K--------KSR---------------DD--DI-LPYVAA-----ATLDIVCETIMGVN-L-DSQTT-----------GAGKI-YLKSI-Q--------------------ALGELFF------KRVQSPAKWI--DFI-YGL---TA---DGRQNVGYIRQVHEFTL---------KVI-----------------------------------------------NDRK-----REL-T----------------------ENPAELEK------------------LASID-----GNLLGSKKPFLDLLLVEHL-KN----------------------------------------------KT-LS----VSDI----REEVDTFMFEGHDTTSMGITWATYLIGLHPEVQEKI------FEEM--------ESVFG-GDHTC----TV-T-NEHLR-QLKYLDMVL------KETQRIYPPVPM-IARRVTT-----EFEL----LGKT--------VPTSSELNINIIAMHRDPKTF-PRPELFIPERFS----------PE--------SSAR---RS---P-YA--FIPFSAGPRNCIGQRFALMEEKIVLVWLLRRFRL-KSLVLRDE-------------VLMV----------AEMVLR-P-KSAI-KVEC---IPR-------------------------------------------NFETA-----------------------------
>CYP4EQ1   		
----------------------MA----------------------WAV-----HVT------EVLVS-------------------------------------------FAAVFLLMFAVKSIR-------------------------------------------------------------------------------------------------------PHWEYYRYI------------RKFGG---------------------RYDPFYGFV-------------LL-------QV------------AYSA-LRDHLRGGDP--------------Y-TSVFRT--LKELTEEGKS--SF--VV--Y-SGF-------E--ANV----AIYRA---------EEVEAFVSH-S--ENISK-PFIIYDMVN-------PWLKR---------------------------GLLTS--------------TG-SKWRSRRKMLTPAFHFK-IL-------DS--FAAV-MNH-----HARILTEQLG-S--------RI----------------DD--DI-VPPIQT-----LTLKIICETVMGVN-L-DTYER-----------EATRD-YLDAM-R--------------------RMGELLL------LRVISPYQWP--EWL-YRW---TP---SGSEAYGVVARLHHFSK---------TVI-----------------------------------------------EERQ-----AYF-E----------------------NDPEALGN------------------LMKLD----VDESFKCKKPFLDLLLKEHFNKR----------------------------------------------SQ-FT----IEDI----REEVDTFMFEGHDTTAQALSFALFLIGHHPEVQQRI------HKEL--------DEVLGIENNDC----DI-D-LDQLR-QLKYLECVV------KESLRIYPSVPL-VGRRITK-----EYQL----NGKT--------VPRGSNVYCFIFALHRDPRYF-PEPERFDPDRFL----------PE--------KSAG---RH---P-FA--FLPFSAGARNCIGQKFALREEKIILAWILRRYNL-QSMMPRDD-------------IKLY----------TELVLR-S-KCGL-PVKC---TPR-----------------------------------------SRNSDPVR----------------------------
>CYP4EV1   		
----------------------MIADRD------------DDPKKAQAFGGIPKAIQ------FPLLE-------------------------------------------LLSVVTFVKSMVVKL-------------------------------------------------------------------------------------------------------YEWIRMWWLL-----------LPMKG---------------------PFDKIPLVW-------------NL-------VI------------HYSL-TMA----GPEL------------DY-NVGVFNTLDGLFFQNRRH--KV--FK-AY-LGL-------T--PFV----TVTSA---------EATAKLLSD-T--TNISK-SL-LYDMLT-------PWMGN---------------------------GLLTG--------------TG-LAYRMRRKLITPAFHFK-IL-------ED--VLPI-MEK-----HAEVYCSKL--K--------GV-------------------VDA-IPLSQV-----CGLDIITETAMGIE-L-NAQ-L-----------KPDEP-YVRAV-Y--------------------RAASAHM------YRTTRPWLWN--DFV-YYL---LP---SGREFKSAVAEMHKFVE---------SVI-----------------------------------------------AERM-----AIL-R----------------------NDPSRATH------------------------------------SFLDTLITMHF-EH---------------------------------------------PKE-LD----FEDI----RDEVNTFMFAGHDTTATAVAFSLYLMGLHPEVQARV------HEEL--------DRVF--LDATD----RC-T-PDKLR-HLPYLEATI------KEVLRLYPSAPV-IARRIDK-----DTVV----EGHL--------IPRGATVNLFSFGLHRDPDHF-PEPLAFRPERFL----------HTENHGGGSEGARR---VP---P-FA--FFPFSGGMRNCVGQKFAMIELKTVLSTVMRRFRL-RSLNKRDE-------------LELA----------IEVILR-P-RNGL-LIDF---KPR-----------------------------------------ETPEPEAAI---------------------------
>CYP4EW1   		
------------------------------------------------------------------------------------------------------------------------------------------------------------------------------------------------------------------------------------------------------------------------------------------------------------------------------------M-AKTLGEVGDT--------------Y-P-------------RKNE--GV--CK-IY-LGF-------T--PFV----MLTRA---------QSAEALLSD-N--VNLSK-PM-TYRFFN-------KYIDG---------------------------SLLIS--------------TG-DFWRFQRKILTPAFHFK-IL-------DD--FMGV-FNK-----QAAKFVVYLG-K--------LPL---------------NEEIRV-LRESSK-----CTINVIGETTLGHD-V-DAM-------------SGENY-YGRAL-S--------------------LLQALIL------VRSFRPWMWF--DSIYYRF---TQ---EGSLAKQCIKAMHGLSTRI-----LRARL-----------------------------------------------HERK-----EEA-K----------------------ERSKINGT------------------LTPAP------PEKKRLRTLIEILLDSHE-QN---------------------------------------------PTL-VP----EKLV----QSGVDLMLFAGQDTTATNLAWTVFLLGHSPDVQEKC------RQEL--------FRVLG-PDPSS----PV-T-SEHLK-TLKYFDATI------KESMRVYPPVPL-IGRQLET-----DIKIKGDGRSFT--------IPAGVQVFVSIFHMHHDPKYF-PNPEKFDPERFL----------DE-------NAPHK---SH---P-FS--YVPFSGGPRNCIGQKFAMMEVKVILAHLLRNYRW-TSTRARKD-------------LKLV----------FEIVMR-V-KGDL-RIRL---EPLRPTE----------------------------------RLNKENSTPDSLTA-------------------------
>Am_CYP4G11	 	
----------------------MAA------------------ASATGF-----SAS------SVFLS-------------------------------------------LLIPALILYFIYFRI------------------------------------------------------------------------------------------------------------SRRHL-----------LELAE---------------------KIPGPPALP-------------LI-------GN------------ALDL-F----------------------GS-PDAMFSQVLKKAENFKD----V--VK-IW-VGP-------K--LVI----CLIDP---------RDVEIILSS-N--VYIDK-ST-EYRFFK-------PWLGD---------------------------GLLIS--------------TG-QKWRNHRKLIAPTFHLN-VL-------KS--FIDL-FNA-----NARSVVEKM--R--------KEN---------------GKEFDC-HNYMSE-----LTVDILLETAMGVS-K-PTR-D-----------HNAFE-YAMAV-M--------------------KMCDILH------LRHTKIWLRP--DWL-FNL---TK---YGKNQIKLLEIIHGLTK---------KVI-----------------------------------------------QLKK-----EEY-KSGKRNI--------------IDNSAQKTESKTNNIVVEGVSFGQSVGLKDDLDIDD--DVGEKKRQAFLDLLIEAGQ-NG----------------------------------------------VL-LT----DKEV----KEQVDTIMFEGHDTTASGSSFFLAVMGCHPDIQEKV------IQEL--------DEIFG--DSDR----PA-T-FQDTL-EMKYLERCL------LETLRMYPPVPL-IAREIKT-----DLKLAS--GDYT--------IPAGCTVVIGTFKLHRQPHIY-PNPDVFDPDNFL----------PE--------KTAN---RH---Y-YA--FVPFSAGPRSCVGRKYAMLKLKIVLSTILRNFRV-RSDVKESE-------------FRLQ----------ADIILK-R-ADGF-KIRL---EPR-----------------------------------------KQVASTA-----------------------------
>Dm_CYP311A1 	
--------------------------------------------------------------------------------------------------------------------------------------------------------------------------------------------------------------------------------------------------------------------------------------------------------------------------------------------------------------------------------------------------------------------------------------------------------MQLE-------PLIGN---------------------------GLLIS--------------HG-AHWTRQRRLLTPAFQPQ-LL-------RS--FAPA-IGG-----HVERLVGRL--G--------ATR---------------GAFLEV-TEPLFA-----CLLDAIVDTSMGAQ-L-DTQ-S-----------VDHSP-IIQAF-H--------------------LSSKLLF------KRMINPLLSS--DWI-FQR---TQ---LWRDLDEQLQVIHSQME---------SVI-----------------------------------------------EKRA-----KEL-L-------------------------------------------------------D-MGEPAGRAHNLLDTLLLAKF-EG----------------------------------------------QS-LS----RREI----RDEINTFVFAGVDTTTAAMSFVLYALAKFPETQTRL------RKEL--------QDVAL----DE----TT-D-LDALN-GLPYLEALI------KEVLRLYTIVPT-TGRQTTQ-----STEI----GGRT--------YCAGVTLWINMYGLAHDKEYY-PDPYAFKPERWL----------PE-------DGAVA---PP---A-FS--YIPFSGGPHVCIGRRYSLLLMKLLTARLVREFQM-ELSPEQAP-------------LRLE----------AQMVLK-A-QQGI-NVSF---LKQ-----------------------------------------------------------------------------
>Dm_CYP4AA1  	
----------------------MFVEK-----------------------VLERTTN------LELCS-------------------------------------------ILILLVISLSIYTFY-----------------------------------------------------------------------------------------------------ATLNTYLRSVLL-----------SLRLT---------------------GPPSLPFLGN-----------CML-------VT------------DKDL-MRRCAGKAFD-------------LY-G-------------------SL--VR-IW-VLL-------F--PFF----AVLEP---------EDLQVILSS-K--KHTNK-VF-FYRLMH-------NFLGD---------------------------GLITS--------------SG-SKWSNHRRLIQPAFHHN-LL-------EK--FIDT-FVD-----ASQSLYENLD-A--------EAV---------------GTEINI-AKYVNN-----CVLDILNEAVLGVP-I-KKR-G-----------QDVAM-MEDSP-F--------------------RQGKIMM-----PARFTQPWLLL--DGI-YHW---TK---MANDELNQKKRLNDFTR---------KMI-----------------------------------------------QRRR-----QIQ-N---------------------------------------------------------NNNGNSERKCLLDHMIEISE-SN----------------------------------------------RD-FT----EEDI----VNEACTFMLAGQDSVGAAVAFTLFLLTQNPECQDRC------VLEL--------ATIF--EDSNR----AP-T-MTDLH-EMRYMEMCI------KEALRLYPSVPL-IARKLGE-----EVRL----AKHT--------LPAGSNVFICPYATHRLAHIY-PDPEKFQPERFS----------PE--------NSEN---RH---P-YA--FLPFSAGPRYCIGNRFAIMEIKTIVSRLLRSYQL-LPVTGKTT-------------IAAT----------FRITLR-A-SGGL-WVRL---KERDHP------------------------------------LIAH----------------------------------
>Am_CYP4C1  		
----------------------MSS-----------------STIIMGVSWLTMILS------ICLMT-------------------------------------------IVVLLLVRRGKFLYA----------------------------------------------------------------------------------------------------------------------------LRKVP---------------------CPPAFPIIGN-----AYELCCSPE-------EA------------FKKM-IKWGKELGD--------------------------------------M--YL-IW-VGM-------R--PFI----FLYKA---------EAIQPLLSS-S--VHIDK-SL-EYQYLQ-------PWLGS---------------------------GLVTS--------------TG-EKWHFHRKLLTPTFHSG-LL-------EL--YLKT-TIR-----EAQILISCLR-K--------EIG---------------KPEFDI-VPYAKR-----AALDIICDSSMGCN-I-NAQ-K-----------NFENE-YVQAV-N--------------------TLASISQ------RRFLNVWMSF--DPI-FKL---TS---WGKRHDHALSVTHGFVN---------KII-----------------------------------------------AERK-----AEW-K-----------------------------------------------DRKDTN----FNEKSHKRQALLDLLLELSK-DG----------------------------------------------KV-LT----DDDI----RDEVNTFMFAGHDTTATSVSWILYALGRHPQYQELI------IEEY--------DETVG----TK----EL-T-LDILS-KLTWLEACI------KESWRLYPVTPL-IARQIYH-----PITICKYYLFKN--------IRVQDLFNLKFFDFHRT-GYF-LKPDIYRPERFL----------PDGP-------------KY---PSYA--FVPFSAGSHT------------------------------EDQ-------------LRFI----------SELVLH-N-ADGL-RLKI---TPRK----------------------------------------------------------------------------
>Tu_CYP387A1 	
----------------------------------------------------------------------------------------------------------------------------------------------------------------------------------------------------------------------------------------------------------------------------------------------------------------------------------------------------------------------------MKVDNE--GV--FV-FW-LGW-------Y--PMV----AITDY---------KGAEAVLSK-P--NQ-KK-GE-EYKF-----------LGLQD-------------------------GIVAS--------------HG-QKWRARRRMIDPFFNAK-SL-------TS--YIPL-MNQ-----AFSLVTKDL--K--------EEK---------------VETIDM-AHNIHI-----GSLNVIMESTMSIP-V-DSM----------------KD-YKKVI-LS----------------DLESVEKIAL------TRILNPILWF--DKI-FFQ---TK---GGKFFKEAVDRFDAVLI---------DKI-----------------------------------------------TERL-----DSR-KLK-------------------------------------------------VDEKE-----QKMRHDLIDLLAVHH-DPNSND-----------------------------------------VTQS-ID----IEGM----KAEIVNVIIAGHDSIAAGIRWTLFLLGNHIECQEIL------YNEI--------ATSFA--DDQY----PT-T-LDEIN-RLTYLDQCV------KESMRLYPPIPL-TSYQLEY-----DAEV----GKYV--------VPKGTAVAFSFYTIHRDEKIW-ENPNQFDPDRFS----------PE--------RYSK---IP---R-YG--YIPFGLGKRSCVGQKFAMIEMKVFIIHLIKHYSW-ISTKNVDE-------------VKFA----------MDVSTK-P-LEPL-NIKL---TPRN----------------------------------------------------------------------------
>Tu_CYP391A1 	
----------------------MIEY------------------------SLLLVAL------NRLII-------------------------------------------TLALLVLIKFIYNYF-----------------------------------------------------------------------------------------------------------------------------KVVR---------------------HFSKFPHVKG------HCILGNLV-------DI------------KTNL-LKSDEFAEQQ------------------LQIQFMQKHAQPVQKE--GV--FL-AW-IFC-------K--PMV----FLTNY---------QSIKLVLSS-S--KHLEK-GD-VYYFWH-------PQMGL---------------------------GLLTQ--------------HV-NKWRSRRKMLEPAFHID-NL-------RN--SVET-VGK-----HADSLVKYF--Q--------GHV---------------GTVLDV-KELMPR-----AALDIVCDTVLGVS-P-DAI-N-----------VPNSS-YVRAI-M--------------------NLKKRVI------TRLFNPHYWL--DFI-FYR---AQ---IGKEYKKDIDTINAFST---------QVI-----------------------------------------------NE-W-----KSR-AVKEKKMMNGNDLNGNSNGVTLSSKPAINGSAGAHNPSE---------ANSQVDDDD-DVFSSKKRPNLMDILLRHHLDDSITD-----------------------------------------ESLK-ID----EIDM----QDEVNTFIEAGHDPAGVVLTWIMQLLGCHTDIQERV------YNEI--------KETLA--DVPF----PY-S-WNDLA-NLTYTEAVI------KECLRIRPPVPF-LQRILDE-----DVTY----GPYV--------IPKGECVTLSIFSLHQDPEIY-PEPHVFNPDRFL----------PE--------QIKS---IP---P-FA--FLPFSGGKRGCLGQRFTYMELKMILSRLLLRYRF-KSVKPFES-------------IPYA----------FELVNR-P-KAPV-EILI---EQR-----------------------------------------------------------------------------
>CYP4EN2   		
--------------------------------------------------------M------SILLD-------------------------------------------MTVCVVVAVTAYYALAV--------------------------------------------------------------------------------------------------------------------------ARLVY---------------------AFRGIPRLPE------NFPCSFPL-------DL------------IFSM-RRLRRKSKKPLEKAITTKVSKTKMY-PRWLYKAMDVMVPKCYDQ--PV--VC-CI-MGP-------V--GFV----LACTP---------ESTEALLSS-V--SNVNK-GF-SHHFLK-------PWLGN---------------------------GLLSN--------------PGDASWKVHRKMLTPTMHFR-IL-------DD--YRQT-MNE-----NALRFVDKL--R--------RLD---------------DKEVDI-YPIIRM-----CTFSILFETALGIQ-L-DED---------------DSE-HLNFL-S-----------------DCDELADRIL------ARIINIPHWF--DWV-FRH---TS---AGRQMDAASLRITAYIN---------KVI-----------------------------------------------DMKL-----AAQ-E-----------------------------------------------------------NNNGTGQSFIDIVIKMFR------------------------------------------------DGL-LS----RQDV----RDHVATFIVGGFDTTATAMAYTLHLLALHTDLQDEL------LSEI--------ESVIT---DDK----NI-T-KEQLR-MLTLTEAVT------KESMRLFPPLPM-ITRNVSS-----PVRV----GEHT--------IPSGTVGLIDIFHLHRNPNVW-EDPLQFNPSRFF--------------------GSKN---RH---P-YS--FVPFSAGPRNCMGQKFANQEDKILLVHMIKNFKL-HTSQATEN-------------LRLS----------FDLILR-P-LDGI-SIRC---EPRTN---------------------------------------------------------------------------
>CYP4EN1   		
--------------------------------------------------------M------TILLD-------------------------------------------ITLCAVLAVIGYYVFEI--------------------------------------------------------------------------------------------------------------------------ARLVY---------------------AFRGIPRLHE------SFPCSLPL-------DL------------IFSM-RRLRKKVKKQPEKAVTHE-SKTKMY-PRWLFKAMDVMVPQYYDQ--PV--VC-CL-IGP-------K--GFV----LACTP---------ESVEAILSN-V--SNVNK-GF-SHHFLK-------PWLGN---------------------------GLLSN--------------PGDTTWKVHRKMLTPTMHFR-IL-------DD--YRQT-MNE-----NALRFVDKL--R--------RLN---------------NEQVDI-YPLIRM-----CTFSILFETAFGIR-L-DEN---------------DPE-HLNFL-G-----------------DCDELADRIL------ARIINIPHWF--DSV-FRH---TS---AGRQMEAASLRITDYIY---------KVI-----------------------------------------------DMKL-----ASL-E-----------------------------------------------------------NNNEMGKSFIDTVIKMHQ------------------------------------------------DGL-LS----RHDV----RDHVATFIVGGFDTTATAMAYTLHLLAHHPEMQEEL------LNEV--------ESVVT---DDA----SV-S-KEQLK-MLTLTEAVT------KESMRLFPPLPM-ITRNVSK-----PVRV----GKHV--------IPSGTVGLVDIFHLHRNPCVW-EDPEKFKPSRFL--------------------DSKN---RH---P-YS--FVPFSAGPRNCIGQKFANQEDKILLAHIVKNFTL-HTDQASDD-------------LRLS----------FDLILR-P-LNGI-SIRC---QPRTV---------------------------------------------------------------------------
>Tu_CYP406A1 	
-------------------------------------------------------------------M-------------------------------------------LIALKKLPQKPGNWL----------------------------------------------------------------------------------------------------------------------------MGHLG---------------------DLLPPPFISN--------------------------------------------------------------NQF-GQGLKNCVDKMEKFLHEN--GL--MV-FW-VSW-------Y--PIV----VITSP---------SILFQL--T-P--ATIEK-GP-GPDVAR-------SFFGD---------------------------GLVTQ--------------NS-TKWKGRRKLLAPGYQQA-AL-------AN--YLPI-VSE-----IARNRVNTLGNT--------HII---------------DEPVDT-RKFTQE-----TGMDMTCEIALGVK-G-GKE-G-----------SPGWQ-YRKAI-D--------------------VALEMLL------IKSINPFYWF--DFI-FRF---TI---DGRRSKQAAEYIRSFPT---------SLI-----------------------------------------------NVKK-----TTH-V-------------------PGSINPKAYNP--------------------------------AVRFSLLDCLIDLHL-QSQCDN----------------------------------------KKFG-FT----TLDV----LEEVNNALFAGNETTGGTMAWTMFHLAANPDIQDKV------YQELV-------ENRFT-AKEFI----DY-N-EENLK-SLKYLDCCV------KESLRLCPPIHT-ITRRLDQ-----DLIT---DDGQV--------IPKGSVLALCIYYIHRDPKYW-PEPTKYNPERFL----------TE--------NSFD---RP---S-LA--YIPFGFGQRQCLGQKLAMREIKVVIAEVIRRFRL-ENCQSFDE-------------IETA----------FLGTYR-S-IESL-KIKF---FPRNRSFSY------------------------------LSTLRKNRVLITVLSVIYSILKS--------RFHRNAKN--
>CYP3005B2 		
--------------------MGFVE---------------------LATS-MLGYFG------GVL---------------------------------------------LLSVATLSGLWLL----------------------------------------------------------------------------------------------------------RRHFVEHQF-----------FKKHG---------------------IDGPKP----------DLLFGNYL-------QL-----------------XKDRVHLLSEW----------IAKY-G-------------------DH--FG-MY-NGA-------E--PVI----ICSDL---------DTIKEVLVK-EAATFVDR-PG--------GAMNEEP-FRS---------------------------SILFL--------------KG-EKWKSVRSVMTPSFSAA-KM-------RL--MKDL-IQE-----CVTIFVDIVKEK--------AAT---------------GETFDM-SHVAEG-----LTLDVIARCALAMN-T-DCQRX-----------------------------------------XXXXXXSVFG------FLY-----------RSFGTGGI-------------IKAILENLD---------YAI-----------------------------------------------KLRR-----AGQ-V--------------------------------------------------------------PKQPDILQLLLDAQE------------------------------------------TTGK------IN----DREL----MANSFIFLVAGFETSATALAFITQVLAARPDMQERI------VAEV--------EELF---PGKT----EL-S-YEDLN-SLKFLQNFI------DECLRVYPPIVL-FVSRHCS----RDITI----NGRF--------FPKGCSVVIPVYHIHHSPEHW-DEPEEFRPERFA----------AD--------AKRP---LH---A-AQ--FLPFGLGPRICIGMRFSLFEIKMAIVKMLTEVRL------EPG-------------DGFESTPELEVPSV-VINPK-H-GIPV-RAKF---AR------------------------------------------------------------------------------
>CYP3005B1 		
--------------------MGFVE---------------------LATF-VLGHFS------GVL---------------------------------------------LLSVATLSGLWLL----------------------------------------------------------------------------------------------------------RRHFVEHQF-----------FKKHG---------------------IDGPKP----------DLLF--------------------------------DRVHLLSEW----------IAKY-G-------------------DH--FG-MY-NGA-------E--PVI----ICSDL---------DTIKEVLVK-EAASFVDR-PE--------GAMNEEP-FKS---------------------------SILFL--------------KG-EKWKSVRSVMTPSFSAA-KM-------RL--MKDL-IQE-----CVTIFVDIVKEK--------AAT---------------GETFDM-NHVAQG-----LTLDVIARCALAMN-T-DCQRN-----------E--GG-LRKNT-KEFFDQAENGVVDLA--HAFPFLGPVFG------FLY-----------RSFGTGGI-------------IKAILENLD---------YAI-----------------------------------------------KLRR-----AGQ-V--------------------------------------------------------------PKQPDILQLLLDAQE------------------------------------------TTGK------IN----DREL----MANSFIFLVAGFETSATALAFITQVLAARPDMQERI------VAEV--------EKLF---PGKT----EL-S-YEDLN-SLKFLQNFI------DECLRVYPPIIL-FVSRHCS----RDITI----NGRF--------FPKGCSVVIPVYHIHHSPEHW-DEPEEFRPERFA----------AD--------GERP---LH---Q-AQ--FLPFGLGPRVCIGMRFSLFEIKMAIVKMLTEVRL------EPG-------------DGFESTPELKVPSV-IINPK-H-GIPV-RAKF---AR------------------------------------------------------------------------------
>CYP3108A1 		
----------------MNDIVEFVQRLP-----------RRDPRDLLGEFGAFNLFA------IWW---------------------------------------------TSVLVSLVVGWVV----------------------------------------------------------------------------------------------------------QRRYRH-QQ-----------FKRWG---------------------IPGPEAD---------SLIFGHHL-------TI------------H-----KDPEEVLNRW----------AKQY-G-------------------PV--FG-HY-IGD-------V--PVL----NICDP---------DMVKEVFVK-SVSIFRER-PP-VP-------LSQYP-VDQ---------------------------TLLLV--------------PH-QRWKRVRVMLSPAFSAS-KL-------KF--MMNL-MNQ-----SAETLLGVIAKY--------ART---------------REAVCF-FDLSQK-----VTLDVIARCALATK-I-NCLHD-----------DK-DK-FLNDV-RGFLANSDHLAYHLA--LGLPIIERLL--------------LV-------------IS---RFTSSYALMTGLMENIH---------EVV-----------------------------------------------KSRR-----DRG-V---------------------------------------------------------------RMEDMIQLMMDAAE--S--------------------------------------------GSDR-IT----DDEI----AANAFLFLVGGYETTAITTTMASFLLSKHPDEQEKL------YAEI--------SAVW---NTDE----AL-N-YEQVS-KLKQTEAFL------LETLRMYSPVIT-MVSRLGD----QEIKL----GGHT--------IPGGVRIQAAVSSIHMNEKFW-PEPEKFSPERFL-----------D--------NHAS---SQ---P--H--YLAFGAGAKMCLGKRFALLEMKITLAHILKHFEL---KLATPG----------------QEVPKRKLVNV-SLVPV-G-DVPL-IVER---RP------------------------------------------------------------------------------
>CYP3011B2 		
----------------------------------------------------------------ML---------------------------------------------FAVLSTLLVAYFVYCL------------------------------------------------------------------------------------------------------RW-RLKVLSI-----------FRRLN---------------------IPGPSP----------RFLWGNMY-------EI------------Y----KHGHLVMQKKW----------HEQY-G-------------------PV--VG-FY-FGL-------F--PCL----LVSDT---------ELLKRILLK-DFHNFADR-SH-IISGENGSIIDD---------------------------------SLLTL--------------KG-QRWKEVRSTLTPSFTSK-KL-------KK--VTPE-VSS-----AADEFMKNVDRH--------FAE---------------DAECDF-YELFQA-----LTLDTICKTGMGVD-F-EIQSN-----------IDNSA-ILRQV-KMMLAYQIDLILLII--VSFPSLLQLAG------KLL-TA-LA-------------QR---AKNSGRDPIVKLKQQCG---------DVV-----------------------------------------------KLRR-----SDT-E-------------------------------------------------------------KSERSDLLQLMMDAQN--TVAHATDLKSMIA-GDDAEAVEAEASLKIAKKQSIPSECPFAGK--PKG-LT----DSEV----IDNALLLLLAGYETTSSSMAFMTKLLVRFPEVQERM------REEL--------LDAT---GGGK----VF-D-FERLQ-RCQYTEAVL------QESLRMYPPIYF-LTARVAA----EEIKY----GSLT--------IPRGMNIFSSVNQLHYDEDVF-PLPYEFQPERFL----------PE--------NKTP---AM---A-WY--WQPFGIGPRNCIGMRFAQMEIKLTMAKLLTKYRM--TSESEP-----------------EHEAYIETLVM-PVLQQ-I-KDPV-KCKL---HLL-----------------------------------------------------------------------------
>CYP3011B3 		
----------------------------------------------------------------------------------------------------------------------------------------------------------------------------------------------------------------------------------------------------------------------------------------------------------MW-------EI------------Y----RNGHLVMQRKW----------HRQF-G-------------------PV--VG-YY-YGL-------A--PVV----IVADT---------ELLKQILLR-DFHKFSDR-PP-IISGKFIGGLDD---------------------------------SLLFL--------------KG-QRWKQVRAILSPAFTAK-KL-------RE--ISPV-MQT-----SIDDFIENMDKD--------FEN---------------SKECEL-AALFKA-----MTLDAIGKAGMGLD-L-NVQKD-----------YKNSK-VLRAI-STILSIEVDIFFVAF--ASLPALAKLLR------HAV-CQ-LW-------------YL---WLNSFESPIGALQRQSR---------EVV-----------------------------------------------KFRR-----LNP-E-------------------------------------------------------------KSKRSDLLQLMMDAQV--SVESSTDLTSLIA-GDGAEAAENRRSGSMAKNRNLPSECPITGK--PEG-LT----DNEV----IDNAFLMLLAGFETTSTTLAFLAKMLLRFPEVQERV------REEL--------VEAT---DGGT----AF-D-FERLQ-RCQYTEAFI------QETMRMYTPFFF-FTARVAN----EEVKY----GSMT--------IPKGMNVFSSIEELHYDEAVF-PEPNKFRPERFL----------PE--------NKTP---AM---A-KS--WQPFGDGPRNCIGMRFAQMEMKLALAKLLVKYRI--YCPDEP-----------------KHDARIEVCVL-PVLQHPL-KHPL-KCRL---ERLS----------------------------------------------------------------------------
>CYP3011B1 		
---------------------------------------------------------------MLL---------------------------------------------YVTCAVLGLIIFV----------------------------------------------------------------------------------------------------------WQRRRHLSI-----------HQRNN---------------------IPGPPP----------SFFSGNLW-------DI------------Y----KHGHLKMLSRW----------HKQY-G-------------------PV--VG-YY-FGM-------K--PVV----VCADP---------EHLKTILLK-EFHNFADR-SD-LVSGGPVGGLDS---------------------------------ALTVL--------------RG-QRWKDVRSTLTPSFTSR-KL-------KQ--LNPE-VCS-----IVDGFLKNIDTE--------FAN---------------SNEFNI-YELYQA-----LTLETICKTGMGVD-F-GIQED-----------IKNSK-ILDSS-RLIFTQKFNLVGVII--ISFPILWPILG------KLI-TA-LR-------------LR---AQNEGINPVDDLKKKCA---------DVV-----------------------------------------------KLRR-----ANP-E--------------------------------------------------------------NHRVDLLQLMIDAQK--TEKPTSD-DDLIA-GDVAE--EKDRESNEAAANVAGSECPFSGK--SRG-LT----DDEV----IDNAFLILLAGFETTSSSLAFITKMLLRFPEVQEKL------RQEL--------LEAT---DRGK----RF-D-FEKLQ-KCHYMEAVI------QEVLRMYPPVFF-FTTREAK----EDIVI----DDFT--------IPKGMGTFASTDELHHNEDIF-PDPYKFRPERFL----------PE--------NKTS---AM---S-WA--WQPFGAGPRNCIGMRFAQMEIKITLAKLLTKYVL--SSRLEP-----------------LNDEHIETDDF-PVTQR-V-GESL-LCKV---ERVQLS--------------------------------------PE----------------------------------
>CYP3011B5 		
-------------------------------------------------------MF------HLL---------------------------------------------PIIVLVLLLIYIL----------------------------------------------------------------------------------------------------------KKRHDGMQF-----------FKRFN---------------------IPGPKP----------SILSGNLW-------EI------------Y----KRGHMVMQREW----------HAEF-G-------------------PI--VG-YF-FGP-------L--PIL----LISDQ---------ELLKTILLR-DFHDFADR-PD-LMGPPKGTGFDE---------------------------------SLILL--------------RG-QRWKDVRSTLTPSFTSK-KL-------KQ--IAPE-MCT-----SVDLFMENVGSC--------FIE---------------GKECDI-YELLQA-----LTLDTICRVGMGVD-F-GVQKD-----------VANSK-LLKQV-KIMTSFPLTFMALIL--YSLVDVAAILL------SIF-LR-LK-------------NS---RENSGSDPITALKKQCS---------TIV-----------------------------------------------KQRR-----EKP-E--------------------------------------------------------------LRRNDLLQLMIDAQM--REAP-TNIDALIA-GDEAD--ENREGENTTAVPGKISACPFSGE-GSRG-LT----DGEV----IDNAFLVLLAGYETTSSALAFITKLLLRFPEVQERV------RCEL--------LEAT---AQGK----EF-D-FDRLQ-RCQYLEAVV------QESLRLYPPVYF-FTMRACA----VQKVY----GSIT--------IPKDARIAVSVRELHYDPDVF-EDPHDFKPERFL----------PE--------NKTS---AM---S-WA--WQPFGAGPRNCIGMRFAQMEIKITLAKLLSQYRL--SSDREP-----------------YHDPNIATNVL-PNLQR-V-KDPL-SCKL---EKL-----------------------------------------------------------------------------
>CYP3011B4 		
----------------------------------------------------MECSY------FAL---------------------------------------------VLTVLALAFAYFL----------------------------------------------------------------------------------------------------------RKRREHFSL-----------FERAG---------------------IEGPPP----------SVIWGNIW-------EI------------Y----TKSHKTCQKEW----------HEKY-G-------------------PV--VG-YF-FGY-------Q--PTL----LISDG---------EILKNVLFK-DFHNFADR-GA-LM-----GRVDRN---FG---------------------------ALTEL--------------RG-QRWKEVRSTLTPSFTSS-KL-------KQ--LCPE-VIH-----IVDDFMENVDAA--------HVN---------------GKEFDM-YELYKG-----LTLDTICRSALGVD-F-EIQKN-----------IAESR-ILHAI-KALFNSPMNYLTVAL--ACFHDIRRIGG------SMV-SR-IF-------------LR---LGNKGRDPVNELLVRCE---------EVV-----------------------------------------------KLRR-----SNP-E--------------------------------------------------------------NRRVDLLQLMIDAQG--SESN-ADISALIA-GDDAERHQAQQEKGKT-----LGQCPISK---SKG-LT----DKEI----TANAFLVLAAGYETTSSSLAFITRVLLRFPEVQERL------REEL--------LEAT---NGGQ----VF-E-FEKLQ-KCRFMESFI------QEVLRMYPPIHS-FTSRYAN----EQKIY----GDLT--------VPQGVDVLASTIALHYNEEVF-PNPWEFQPTRFL----------PE--------NKSV---AM---S-WA--WQPFGAGPRNCIGMRFAQMEIKITLAKLLTKYRL--SCDSEP-----------------KGDIQIPTMDR-PALQQ-I-RDPL-MVKT---TFI-----------------------------------------------------------------------------
>CYP3011B6 		
-------------------------------------------------------MW------GSV---------------------------------------------AASLFLVVLFYVV-IQ------------------------------------------------------------------------------------------------------YRRRREIFRR-----------FEKIN---------------------VPGPKP----------SWIWGNAL-------EI------------E----RNGLIAMQVEW----------HRKY-G-------------------PV--IG-YF-MGE-------I--PIL----AISDV---------ELLKLIEIK-DFMDFADR-PR-FMTGAGSGIHDH---------------------------------ALTAL--------------TG-ERWKRVRSTLTPSFTIS-KL-------KA--LNPE-VAA-----IVDEFMENVEKH----------E---------------NKDMEI-SSYYQA-----LTMDTICKSALGAD-F-GIQKH-----------GPSHP-LVVAA-KALFDAHSSIIQTIL--GSFHPLRHLLY------LIVKLR-MW-------------IS---GKKLSGNPIISLKSKCR---------QIV-----------------------------------------------ESRR-----ADS-S--------------------------------------------------------------NTRVDLLQMMIDAQG--SELEHTSLTIGEK-DDDSK--------------FIAPTCPMANASNPYK-LS----EQEV----IDNAFQVLLAGYETTSSSLAFITRMLLRFPEVQERL------REEL--------MRAT---DEGK----VF-D-FERLQ-KCSYMEAVI------QETLRLRPPIYS-FTIREAS----TEKFY----EDFNL------RIPKGQAVFVSTQALHLRDDYF-ADPHDFKPERFL----------PE--------NRAS---LV---A-NA--WQPFGAGPRNCIGMRFAQLEIKLTLAKLLTRYRL--SCNTEP-----------------AGDPNIETVSTNNVIQR-V-KTPV-VCKI---KRL-----------------------------------------------------------------------------
>CYP3011C1 		
-------------------------------------------------------MY------AIL---------------------------------------------LLILVPLIFEWI-----------------------------------------------------------------------------------------------------------RRRREHFKY-----------FVKLG---------------------VPGPKP----------NLIFGNLW-------PI------------Y----TKLHVHALREW----------HEEF-G-------------------PI--IG-VF-FGW-------R--PVL----CVADT---------ELLRSIEVK-DFTNYMDR-LE-IW-----GHSGN----LN---------------------------SIITL--------------TG-QRWKSSRQSITPSFTST-KL-------KS--LHEP-MSE-----IIDEFIVTLEKS--------CRD---------------NREVEF-YELAQA-----LTLDVISRTALGAN-Y-GLQKN-----------LR-HP-MLSRA-RAFFDIKLDPLFLLT--MAVPSTFGLTV------FLKNLQFRW-------------LN---RKEHFANPRVLLTEQTR---------KVV-----------------------------------------------QARR-----NDT-T--------------------------------------------------------------TRRKDLLQLLMEANA-HSGAGNVSAEELTA-GDQADAFEEEKQSSRKSKR--------ENQ-QERG-LS----DEEV----VQNAWIVMLAGYETTSGTLAFLASIMMEFPNIQEKL------REEL--------LTHI---KDEK----ELGD-FTKLQ-RLHYMEAAI------METLRMFPPVIT-FLTRVAA----EEHQY----KNLV--------IPKGQVCLVSIPGLHWSAQYW-ADPNDFKPERFL----------PE--------NRAH---ID---M-LA--WQPFGAGPRNCVGIRFAQMEIKIALAKLLWSYRV-VKTPRTP-----------------KYPPRRGQFMG---LLR-M-VEPL-YCKF---ERVR----------------------------------------------------------------------------
>CYP3011D1 		
-------------------------------------------------------MW------WVL---------------------------------------------LTILCVLLFSWI-----------------------------------------------------------------------------------------------------------QRRKAHFSL-----------FEDLH---------------------IPSPRG----------NILLGNAW-------EY------------Y----LKGHVNVFKEW----------HQRH-G-------------------PV--VG-IF-IGY-------K--PMM----LVSDV---------DLLKNVFIR-DFINFTDR-----------NQIHGSRLHRK---------------------------SLLSA--------------EG-PSWKILRRIITPSFTSS-RL-------KA--LSPP-MHA-----VIEEFSRNLSENL-------------------------EKDIDI-KIFLQA-----LTMDVISRNAFGAN-Y-NMQKD-----------PENHE-LFKLI-RDFMGQDFDLAQWLA--LGLDANQWVLD------------------AVRSFRH---SR---GSLAMKNFFASIMNECA---------SIV-----------------------------------------------KARK-----AHK----------------------------------------------------------------SAKSDLLQLLMDAST--SANDNNDDRELTA-GIDADSVIRKTSSG-----------------ASIK-LT----DDEI----VQNAFAVLVAGFETTASTLTYFLNVIIHKPDIQEKL------RREV--------LDSF---ESPD----GFHD-FDKLQ-KLRYLDAVI------KETLRMFPPVGP-FVVRTAA----ADKVY----GKWK--------IPKGMHVIASLMEVHRSSEYW-SNPQSFDPDRFLRG-------EPS-------------------EP-SA--WLPFGLGPRNCVGMRFAKLEMKMMIVELLWHFRV-EKTPESP-----------------KFPPDIEAV---ALLAR-L-KGPL-ICRV---KRNER---------------------------------------------------------------------------
>CYP3111A1 		
------------------------------------------------------MIL------RIL---------------------------------------------LAALSILLGMWL-----------------------------------------------------------------------------------------------------------RRRREHFRY-----------FHYLG---------------------VPGPEP----------NLIFGNLL-------EI------------Y----LKNSLWAVNDW----------HRKF-G-------------------PV--VG-LF-YGK-------N--PVL----LVSDP---------IILKKV-FN-DDRNFTNR-SP-HF---NFPGVPN---------------------------------SVACL--------------SG-DDWRQLRTLLSKHYTEE-GI-------CR--FSPE-VKN-----CVDELLKVVKKQ--------SAKG--------------SREFDI-SAIYDA-----FALDTICRTTCGLA-Y-DIQSD-----------QR-NR-LLGFI-NKM-KPPFGLRDLFR--TSLPQLNLIFE------GVR-RKVLAL------------MH---GSVRKTSPLQEMHEDCS---------KRV-----------------------------------------------KMLR-----SSK-K--------------------------------------------------------------PAGNDLLTVML-----------------------AEGYE----------------------------VT----DKQA----IDNSVLNVLAGYDTTSGALSFITNMLIRYSEVQDRL------RTEL--------QEAF---PGGS----EV-T-PQKLK-ECRYLDAVI------RETLRMYAPVYM-YTSRTSE----NPVQI----GDLY--------IQEGLTVMASTREMHYTEELY-PEPERFNPDRFL----------VD--------DLSQ---FD---D--I--WIPFGAGPRHCLGKNLAMLAVKFVLAKMVLTYKL-DTFEYLP-----------------QSRVELQAN---PGLLK-L-KTGL-RCRA---SPV-----------------------------------------------------------------------------
>CYP3110A1 		
------------------------------------------------------MFT------AAL---------------------------------------------FFVFVALI-VKFL----------------------------------------------------------------------------------------------------------QQRWIRFQY-----------FKRMG---------------------IPGPQP----------HFLWGHYR-------EL-----------------RENHVLWEERW----------KAQY-G-------------------KT--FG-VF-WGD-------K--PFL----ITSDP---------VMAKQVLVR-QFSNFVNR-AE-QF-----ALERAHPIVQH---------------------------VVALE--------------KD-EHWKRTRLLLSPAFSVA-KM-------KN--MISM-IEK-----CVDEFESNLRK---------RAS---------------GKQFDV-YPLIKR-----LSIDNICGIIFGIE-T-KLQEN----------PEEDSVFLRATL-KVFEADPHGLLDLIC--NSFTSVNNFLS------SIL----YL-------------LQ---YLRIVPHVLNDMIDEVE---------NIV-----------------------------------------------KARR-----KSP-P----------------------------------------------------------------RKDLMQSLLDHQQ-IS----SDGAPLKA-TDAAEDQKASF-----------------GKTISAR-LT----NEEV----VASAIVMFAAGYETTGTATAFTFKCLGSHPDIQRRL------RREI--------NDA----TRGK----PL-S-YDTVM-SLPYLDAVI------RESLRLYPPLTN-MIHRVAS----QDTEI----NGLK--------IPAGLSILFPTKVMHSDEDFW-EDPNRFDPERFL---------------------KKN---YD---A-FT--YQPFGDGPRNCLGMRFALLTMKLTLCKILPKFEV--VATEEPV-------------V--------------------E-VVRI-VCRP---AQLNIS--------------------------------------VEEIAP------------------------------
>CYP3110B1 		
-------------------------------------------------------MI------SGV---------------------------------------------LIIFVSLLAVELI----------------------------------------------------------------------------------------------------------RRRRKKLRF-----------FKDRG---------------------IPGPEP----------HFLWGHFF-------EI-----------------SSDHLYWINEW----------SNEF-G-------------------DP--FG-VF-LGD-------K--PFL----VTQNL---------DIAREVLIK-QFPKFTNR-GR-KF-----GLEENHPL--K---------------------------LFALH--------------DD-PVWKHLRSAVSPGFSSK-KI-------RE--MTPL-ILK-----SIEGFRRKLITL--------SAS---------------QEAFDV-YPLLQK-----LTMENIGRTIFGVD-L-NTQADTNV-----SSPLEKTA-IYAPL-NMM----RGRLDLIC--TTFEWVNEIFG------PLI----KF-------------LL---RWRIIPHALHGIETELK---------KVI-----------------------------------------------KARQ-----NSP-P----------------------------------------------------------------RNDLMQSLLESHE-VS----TDSRALTARGDTVDDQKPS-------------------RTVAVQ-LT----TDEV----VGSAITLFLAGSDTTSTGLGFLLHCLGKYPDVQQRL------RDEI--------EEAL---ERCG----EI-T-YEVAM-NLKYMDRVI------QETFRHLPPVTG-IITRRAL----TNVDI----CGTG--------YPAGLAFYFPPQRIHKDPKYW-DEPSKFDPDRFL---------------------KPL---KH---P-LA--YQAFGAGPRNCVGMRPALLFLKLSLCKLIPEFEF--KSDEDPK-------------C--------------------R-GVMI-VTHA---ERIMIA--------------------------------------VKHLK-------------------------------
>CYP3109A1 		
----------------------------------------------------MTSML------TGY---------------------------------------------FVVLIAVLVAVLV----------------------------------------------------------------------------------------------------------KRRRDELRY-----------FKKLG---------------------IPGPEP----------NFFWGHYD-------KF-----------------QENHIHWLEKW----------AEDY-G-------------------DF--YG-IF-LGT-------K--PLL----VSTDV---------EFAQYALVM-NFSNFVNR-AP-LL-----VLQMSNPNIEG---------------------------FLSLV--------------SG-EKWKKLRSLMTPAFTTR-NM-------KE--MLPL-ILR-----GAEDFIVNLKKQ--------RGP------------------FDI-VPLVTS-----LSIDNMGRTVFGID-V-GAQAQ-----------KENSS-IRDTITKVAESSMTGSLDLLV--NSFSTLGYGFK------GVF----FY-------------LS---KLGIIKRPDDDLCAMLK---------NII-----------------------------------------------GSRK-----RAE-K----------------------------------------------------------------SNNLLQRLI---------------------DASEDNSTS-------------------TTPA---LS----EGEL----VGNSVGSYFVGVDTTSILLSYLFFCLGQNQDVQDRL------REEI--------NRY----AR-D----EL-E-YYTVS-KLQYLDSVI------NEVLRLYPPATG-FNTRQAA----EEFKF----RGTT--------FPAGLNILFAVSSIQRDERHW-DEPLEFRPERFE---------------------ART---NN---R-LA--FQPFGDGPRNCVGMRLALMSTKFVVARALQKFRF--RSYGNVE-------------R--------------------I-PLTV-LSKP---GRVLVS--------------------------------------VEPINDDDLGAYRAV---------------------
>Tu_CYP382A1 		
-----------------------------------------------------------------M---------------------------------------------FMFCVKVFFAYIIGSSI---------------------------------------------------------------------------------------------------AWIYRKYQLFQT-----------FTRKG---------------------IKGPKP----------NLLVGNYW-------DL------------RQPPDNKLPHEVMNDW----------IDQY-G-------------------NI--LG-YY-SPN-------R--CHL----VINDV---------HILKKISVH-K--AFQDR-EP-LVLDVD-------PL-RH---------------------------SLFAI--------------GG-ESWRRSRKTISPLLSRF-KV-------NSPPISDV-VDD-----CVNNYISHLRPEE-----VPTDE---------------PFTINI-VENVHR-----FTFDVICRTSLGMK-T-DCYSE-------------NDQ-LVQAV-VDFFENAFNNAVLLG--EMFPFFASILT------FIN----NY-------------LT---AGKMTDTIVGHLKHQVK---------QFL-----------------------------------------------DSKG-----KDN-Q-------------------------------------------------------------QNEKVVFLKAMLTFLA------------------------------------------------EEK-LT----QQEF----TGNIYLIVLAGFEATANALIFCLYLIAKHQHIQDKI------RSDL--------------------------H-LEPSN-ERSYIDMVW------LESLRYYPPPIS-VVNRQAS----QTVNI----EGLT--------IEKGWVVEAPVWQIHHSDVYW-TDPWLFDPERFS----------PD--------NSKS---IE---P-AA--FLPYGFGGRTCLGMNLANLEARKFLTTILSKYRI-TFSEKTMD-------------P-IKFKVP-------TSILN-P-DGPV-YLKF---EPL-----------------------------------------------------------------------------
>Dm_CYP6A2   	
-----------------------------------------------------MFVL------IYL---------------------------------------------LIAISSLLA---YL---------------------------------------------------------------------------------------------------------YHR--NFNY-----------WNRRG---------------------VPHDAP----------HPLYGNMV-------GF-----------------RKNRV-MHDFF----------YDYY-------------NKYRKSGFPF--VG-FY-FLH-------K--PAA----FIVDT---------QLAKNILIK-DFSNFADR-GQ-FH-----NGRDD-PLT-Q---------------------------HLFNL--------------DG-KKWKDMRQRLTPTFTSG-KM-------KF--MFPT-VIK-----VSEEFVKVITEQV-----PAAQN---------------GAVLEI-KELMAR-----FTTDVIGTCRFGIE-C-NTLRTPVS-----DFRTMGQK-VFTDM------RHGKLLTMFV--FSFPKLASRLR------MRMMPE------DVHQF---------------------FMRLVN---------DTI-----------------------------------------------ALRE-----REN-F---------------------------------------------------------------KRNDFMNLLIELKQ-KGRVTL----------DNGEVIEGMD-------------------------------IGEL----AAQVFVFYVAGFETSSSTMSYCLYELAQNQDIQDRL------RNEI--------QTVLE--EQEG----QL-T-YESIK-AMTYLNQVI------SETLRLYTLVPH-LERKALN-----DYVV----PGHEK-----LVIEKGTQVIIPACAYHRDEDLY-PNPETFDPERFS----------PE--------KVAA---RE---S-VE--WLPFGDGPRNCIGMRFGQMQARIGLAQIISRFRV-SVCDTTEI-------------P-LKYSPM-------SIVLG-T-VGGI-YLRV---ERI-----------------------------------------------------------------------------
>Am_CYP6K1	  	
-----------------------------------------------------MFLT------TWLIP------------------------------------------DIIAVASLITVGLYF---------------------------------------------------------------------------------------------------------YYKLYLFKF-----------WHKKG---------------------IFYVKP----------SFPTGNIM-------PI-----------------INGKLSLAEFF----------RDIY-E----------HNKHHR----L--VG-IY-MLY-------K--PYL----IVNDP---------NLIRDILTK-EFTNFHDR-GI-FY-----NEEVD-PLS-G---------------------------HLFQL--------------PG-KKWRNLRVKLTPTFTSG-KI-------KQ--FFPI-LNE-----AGNILAKYLEEE--------ARK---------------GSTIDV-KDIFAR-----YSTDIIMSVAFGIS-C-DSFKEPNN-----EFRYWGKK-IFDPK------PLWNALILFA-----PQILNFFS------ISYTEK------SVTKF---------------------FTNMFK---------QTV-----------------------------------------------KYRE-----SNN-I---------------------------------------------------------------ERKDFLNLLIQLMK-NGYVDA----------DDESLSNNVNAA-------------------KNK-LT----MMEA----AAQAYVFFLAGFETSSTTVTFCLYELAKNQDIQNKV------REEI--------QTMI---KKNG----DL-T-YNALN-DMNYLHKVI------SETLRKYPPVVI-LNRICTN-----D-VK----LSTTD-----FCIPKGTCIAIPVFGLHRDSNIF-PNPEKFDPERFS----------EE--------NIKT---RH---P-YV--YLPFGEGPRICIGLRFGLIQTKIAIINALLKNKF-KFGPNTPS-------------T-LEFEKG-------SLILI-G-KGGI-HLNI---EPI-----------------------------------------------------------------------------
>Am_CYP6A8  		
-------------------MWNIIREL------------------------LEQFLL------PGL---------------------------------------------FLGI-------LYC---------------------------------------------------------------------------------------------------------FLT-STFDF-----------WKNRG---------------------VPFRKP----------TVLFGNFA-------PM-----------------LLFRKSLPEGI----------KEMY-E----------WFKDER----Y--FG-AF-RVR-------S--PVL----ILRDP---------DLVKNICVK-NFTSFSNR-GI-PV-----NSQ-D-PLS-A---------------------------HLFNL--------------EG-KKWKSLRSKLTPAFSSG-KL-------KR--MFYL-LAE-----CGEEFEKLIDIS--------SET---------------DRPYEI-RELAAK-----FTIDVIGTCAFGIQ-I-NALTDEES-----EFHRAAKK-LSKPS------YKATLWRMLR--TAMPRLYKFLG------VQVIDP------GVTKF---------------------FKDVVS---------QMI-----------------------------------------------KQRG-----EYG-I---------------------------------------------------------------KRHDFMDLLIELKN-KGTLDEFGSGLVCN-DEDAETADEIE-------------------------LD----ENSI----AAQAFVFFAAGYETSSNTIAFCLHELALNTEIQEKT------RRDI--------QDAID--SRNG----NL-T-YDAVQ-DMKYLDMVIAGKNPFSSIFIYYKLYIL-VE------------------------------LPAGIRVIIPIYGLHHDPDYY-PSPAIFNPERFT----------EE--------NKRT---RH---P-YA--YLPFGEGPRNCIGMRFALLQIKVGIISFLRNHRV-ETCQKTIT-------------P-IKFSRR-------SLVTT-S-EKGF-WLRI---K-------------------------------------------------------------------------------
>Dm_CYP6G1   	
-----------------------------------------------------MVLT------EVL---------------------------------------------FVVVAALVA--LYT---------------------------------------------------------------------------------------------------------WFQ-RNHSY-----------WQRKG---------------------IPYIPP----------TPIIGNTK-------VV-----------------FKMENSFGMHL----------SEIY-ND--------PRLKDEA----V--VG-IY-SMN-------K--PGL----IIRDI---------ELIKSILIK-DFNRFHNR-YA-RC-----DPHGD-PLGYN---------------------------NLFFV--------------RD-AHWKGIRTKLTPVFTSG-KV-------KQ--MYTL-MQE-----IGKDLELALQRRG-----EKNSG---------------SFITEI-KEICAQ-----FSTDSIATIAFGIR-A-NSLENPNA-----EFRNYGRK-MFTFT------VARAKDFFVA--FFLPKLVSLMR------IQFFTA------DFSHF---------------------MRSTIG---------HVM-----------------------------------------------EERE-----RSG-L---------------------------------------------------------------LRNDLIDVLVSLRK-EAAAEP----------SKPHYAKNQDF---------------------------------L----VAQAGVFFTAGFETSSSTMSFALYEMAKHPEMQKRL------RDEI--------NEALV--EGGG----SL-S-YEKIQ-SLEYLAMVV------DEVLRMYPVLPF-LDREYESVEGQPDLSL----KPFYD-----YTLENGTPVFIPIYALHHDPKYW-TNPSQFDPERFS----------PA--------NRKN---IV---A-MA--YQPFGSGPHNCIGSRIGLLQSKLGLVSLLKNHSV-RNCEATMK-------------D-MKFDPK-------GFVLQ-A-DGGI-HLEI---VNDRLY--------------------------------------DQSAPSLQ----------------------------
>Tu_CYP385A1 	
--------------------------------------------------MKVTDFQ------SAM---------------------------------------------FFWFILLFIFYLLI---------------------------------------------------------------------------------------------------------YYR-QKHGY-----------WKKFG---------------------LKGPLP----------VPFLGTSY-------VY------------L----RRPLHVVETEL----------IQKY-G-------------------QI--VG-MF-EGA-------K--PTL----LVSDP---------EFIKTIALK-EFHSFPQS-FT-FSSYKH-------PLEQL---------------------------FPELI--------------WG-SKWKHSRGQITQCFTVA-KL-------RK--AFPM-IEK-----CSDMCVKSLADE--------IQR---------------CDAIEM-KSFWFK-----YYCDTIFQFCLNLD-A-HVYQSRDN-----I--------IVEKM--------------ID--LSRPFIPAFIM------NMFLPEWIMKT-----------FH---LSALDKKALDYLEKLVT---------HLI-----------------------------------------------ETRR-----LRK-D--------------------------------------------------------------ERQTDVLNRLIAINE-TS---------------------------------------------SEQ-ST----EIEL----VAAIVDLLFNGFETSSSLLAWCSWRLAFNQDVQDRL------TKEI---------------DSLN----SL-D-YDSLL-SAQYLDAVI------SESLRIDPP------------ETHNERVC----HTTYHHPETGIVIPAGSKVSMPIYAMHHNPDNF-PDPEKFNPDRFL----------PD--------NRNA---IK---P-FT--YIPFGVGYRACLGTKYALLVSKMALAKLLQSYRF-VVTPSTTI-------------D-LDYDWG-------SILL--C-ADEI-NVGI---EKRM----------------------------------------------------------------------------
>CYP3107A1 		
-----------------------------------------------------MLLS-------CLLS------------------------------------------TIWV---VLVLRL----------------------------------------------------------------------------------------------------------ARRIYVTARY-----------WENKG---------------------IPH-------------ESFASYMQ-------YF------------FFRKNHEDYFETLREK----------TKMY-G-------------------HV--YG-TY-QGL-------K--PVL----RISSR---------EHIKEALSQ-KFYLAFEK-TM--------AVKTGSELWDN---------------------------DIYNA--------------DY-KTWRKYRPLSSHVLTGL-KL-------RA--MKSK-LER-----VANRLAAKLQRL--------AQN---------------NAQMPT-KTYAQG-----AVMDAVAAVSFSLE-V-DALEDPHN-----P--------FVKHS-TGLFD---------------GCLGLTVL------TAFPHMLENL--PFVQFPS-------------VSTERFFMDFAL---------DLL-----------------------------------------------RKRR-----K--------------------------------------------------------------ESRKRDDPDALDAWLEVQT-TN--------------------------------------------PD---LT----DAMM----ISQMFVFLTAGYETSAYVLMYVLYLLATHPKTQENI------FRDI--------EDNI---SDGD----SI-T-FEQYH-KMKLLEAAI------YETLRLYPTDHA-IDRVTVS-----SCTI----AGVP--------LDPHVGIQVPLSSVHMDPERF-PEPTKFRPERFLDG-------GGN-----V----------------DD--MVAFGDGPRKCVGQRLAIFQMLVLLVAFLRVVRL-E-----PADDDEFFDPSLEYQSEIERVPG------QIFMPF-P-KREL-KIKL---APRKSVRTE-----------------------------------------------------------------------
>CYP3107A3 		
--------------------------------------------------------------------------------------------------------------------------------------------------------------------------------------------------------------------------------------------------------------------------------------------------------------------------------------------------------------------------------------------------------------------------------------------------------------------------------------------------------------------------------------------------------MKDQ-FER-----SAKLLTSKLEKL--------ADT---------------NEEIST-AHYSHA-----AVMNAIAAVTFSLD-I-DAFDDPNN-----K--------FVESF-TGCFN---------------GSLGFNLM------MAFPNILKYL--PFVEYPP-------------KKLDNYFVQFSR---------SLL-----------------------------------------------EKRR-----K--------------------------------------------------------------QIRNPEELDFLDSWLESQK-AN--------------------------------------------PK---LT----DDLL----ISQMIIFLINGFETSAYALTFAMYLFATHPQMQEKA------HRDV--------IENI---SDPD----NV-T-FEDYH-KMKYLEAAI------WETLRLYPMDFV-TDRVTSE-----PCTI----AGVS--------LDKGITIHVPTSAVNKDPERF-HEPSLFKPERYLEG-------GEK-----T----------------QE--IISFGEGPKKCVGKRFAIYQLIIFMAAILRSVRL-E-----PA-DDGVYDPSLEYQAEIERQPG------QMFLPF-P-KDTL-RVKV---ASRRA---------------------------------------------------------------------------
>CYP3107A2 		
-----------------------------------------------------MILL-------C-LS------------------------------------------SICA---VLVILL----------------------------------------------------------------------------------------------------------AREIHRTAIY-----------WKNKG---------------------IPY-------------ESYFSYLW-------YF------------LFRQSRVDIFDSLEDY----------TEKY-G-------------------SV--YG-TY-QGL-------S--PVL----RVSSR---------ESLTEALSK-NFSKAHGR-TV--------AAKTGSTLWDN---------------------------NILVL--------------GY-KEWRAVRPLSGHVLTGL-KL-------KQ--MKPQ-LER-----AAERLTTKLRKL--------AKS---------------NKEIST-AEYSHA-----AVMDGIAAVTFSLE-V-DALDDPNN-----V--------FVKNC-TGLFS---------------SSLGLTLM------MAFPGLLEYV--PFIQFPE-------------KRAEQFFVEFSR---------TVL-----------------------------------------------EQRR-----K--------------------------------------------------------------QGRKSETSDILDSWLEAQE-TN--------------------------------------------PE---FT----DVML----VAQMFVFFLAGFETSAYTLMFIMYLLATHPQKQEEV------YQDI--------IENI---SDPD----NV-T-FEEYN-KMRLVEAAI------YETLRLYPTDYV-IDRRVVE-----PCTV----AGVP--------LDKGIAIQVPTSAVNRDPERF-HEPTHFKPERFVDG-------GER-----I----------------QD--VITFGEGPKNCVGQRFAIFQLLIFTVAILRTVRL-E-----PV-VNKAYDPSREYQAPIERLPG------QMFLPF-P-KETL-KVKL---SPRN----------------------------------------------------------------------------
>CYP3107B1 		
--------------------------------------------------------------------------------------------------------------------------------------------------------------------------------------------------------------------------------------------------------------------------------------------------------------------------------------------------------------------------------------------------------------------------------------------------------------------------------------------------------------------------------------------------------MVPK-MQR-----NSERMSQKLSKI--------AASE--------------NNIINP-VKYAQG-----FAIDEIAALAYGLE-L-DAMEDPKN-----P--------FVVSG-QGVFA---------------PCLGLTLL------LSVPWLLKYV--P-VHYPQ-------------KHVMKFLTEFST---------SVI-----------------------------------------------KSRR-----Q--------------------------------------------------------------RQFPSNEIDILGLWLEEQK-TN--------------------------------------------PE---FT----DDLV----AAQTFTFFTAGFETTAMTLSFTLYMLALHPEAQDRA------YRNI--------LENV---SDID----NI-T-YDDYS-RMKFVEACF------TETLRLYPTDYI-VDRITQA-----PCTI----ADVK--------VEAGMAVQIPIPAMHRDSRYF-PEPLKYRPERFLN---------ED-----C----------------QA--FMTFGDGPKGCIGRRLALLQLTVLLTAVLTKVRL-E-----PRPDDKNADIK---ELPIKLNPG------MPYLAT-S-KDSI-DICV---LPRGK---------------------------------------------------------------------------
>CYP3107C1 		
-----------------------------------------------------MWYF--------LVA------------------------------------------ALFL---LLCYKV--------------------------------------------------------------------------------------------------------------LRVSLF-----------WRNKG---------------------IPY-------------EPYYCYLY-------RI------------LWILNTRSFADFQHYA----------AKRY-G-------------------RF--FG-TY-KGL-------T--PCI----ATQEL---------DIAREVLIK-QFDKFFKR-GS--------DFKSGDPIWDN---------------------------SLLNL--------------SH-DEWKLMRSAMGYAFTTA-KM-------KP--MITK-FTL-----TAQRLIGKLNRL--------AEAN-------------GGK---L-EREFGEF-AKLYAVDTTMAIAYGKD-T-NCVEHPDA-----K--------LIRHT-RIALS---------------PGLATLLF------FVAPNFFRYV--PGVTFPP-------------KPTMDYFRGLAK---------HMF-----------------------------------------------KEKR-----AGL-D----------------------------------------------------------KAIADETADIIDRQLLLQR-ED--------------------------------------------PR---IT----DDLM----TSQAFFLMIGGLDAVGFAFNISVYYLALFPEAQRRA------YEEI--------RSLL---GDRR----EV-E-YRDLQ-QLKYVEALI------LESFRFFPFAFQ-LDRLCTI-----ETEV----CGIR--------FEKGMAIDIFGKEMMRDPRYF-SKPAEFRPERFLKE-------EPE-LTAEM----------------GA--FLLFGDGPKHCPGKRLALMNSQTALANVILAFKF-EKCPATPA-------------HPPELRSG------FDFEKM-M-RKPL-VIRI---IPRSDI--------------------------------------------------------------------------
>CYP3107D1 		
-----------------------------------------------------MWLV--------LLG------------------------------------------VLLA---LLVIKI--------------------------------------------------------------------------------------------------------------SQISQF-----------WRDRG---------------------IPY-------------EPYWRYLY-------RM------------IWEINRRPIGDVQREL----------VKRY-G-------------------PM--YG-SY-HGS-------R--PTL----VVTDV---------EIVKEVFVK-KFESFFSR-SF--------EFTTGEPLWDN---------------------------SILQL--------------PK-DEWKAVRTIMGYTFTTS-KL-------RG--MILK-LDV-----ICKRLLSKLDTI--------IDQE--------------GT---L-SKYFNS-----YAVDSIAAIALGMD-V-NSIDNPDS-----E--------FVKCC-TGIFK---------------PGVASLLA------LVAPQLLRYV--PFVHFPP-------------KKTVDFFTKLSK---------HVI-----------------------------------------------GEKK-----KNL-D----------------------------------------------------------EALKNGTADILDLHLLAQR-ED--------------------------------------------PQTI-LT----DEIL----ASQAFIFIV-GLDNTVLTLELATYFLTVFPEAQARA------IREI--------RSVI---GDKS----DV-D-YEDLQ-KLKFVDACL------REALRITPMGGV-IDRVCNS-----DTVV----AGQE--------IHKGMLIEFNFPHMHNDPKYF-PEPEKYKPERFLRN-------EGDGPLSEL----------------DA--FMMFGHGPKNCVGKRLALMNMQILLSNLLLRFKL-EKTDRTPK-------------LPLKLKPG------FRGNDI-T-VEPL-MLKL---VPRVKVNDA-----------------------------------------------------------------------
>CYP3107E2 		
-------------------------------------------------------MF--------LTA------------------------------------------ILFVSVTLLVLKL--------------------------------------------------------------------------------------------------------------FRLATH-----------WNDKG---------------------IPH-------------ESFLEALH-------RS------------LWKNTVRNPFDNYDDA----------VRKH-G-------------------RI--FG-SY-RGL-------S--AVL----VVSEL---------NAAKEVFIK-QFPNFYQR-TF--------DIPVGDKLWDN---------------------------LPGTL--------------PH-DDWKVVRSLLGYSFTAS-KL-------KG--MIPK-FDR-----IAKRSVAHLEKI--------ARTT--------------ENEIIL-NRSIKA-----YALDSVVAAAFGVD-L-ESEDNPNS-----P--------FIKHA-SDLFN---------------PSFGTYLF------MFAPRLLKYC--PFAGFPP-------------KATSEFFNKFGK---------RIL-----------------------------------------------DEKR-----ANL-D----------------------------------------------------------QTIKNGTADILDNLLIAQR-ED--------------------------------------------PSSI-IT----DDVL----TSQAFIFYLGGVDTTVVTLEMTTFFMTIHPEVQDKV------VEEI--------EQVM---GNRD----QV-E-YDDVQ-KMKYLDATI------QESLRFYPISFL-IDRFCNK-----DTTV----AGVP--------IKTGTIVEVPIRSMHFDPELF-PEPEKFMPERFLKE-------TSQ--DGAV----------------QG--ILTFGEGPKNCVGRRLATMNVQVLLANMLRKIKL-EACEATPK--------------SLKLKGG------MNFTNV-S-EKPL-VLRV---TPRI----------------------------------------------------------------------------
>CYP3107E1 		
-----------------------------------------------------MELFVKELGTDCLTT------------------------------------------DGYALTCKLCAKL--------------------------------------------------------------------------------------------------------VNSDKKYYVEQHLNGAF------HQERAQRA------------------KPEDRS----------LCLLKNYV-------EL--------------------------------SSR--------G-------------------RI--FS----MDLCQMMIECNI-PLY----KVQNA-------------------SFQRFFEK-------------------WSR----------------------------------------------EKIPDQRSLR--------------------RN--YLQK---------LYDATVTKIRET--------VGEHPIW-----------------------------VSVD-------------ETTDS-----------------------RGLYV---------------------------------------------------VN--------TATSEFFNKFGK---------RIL-----------------------------------------------DEKR-----ANL-D----------------------------------------------------------QTIKNGTADILDNLLIAQR-ED--------------------------------------------PSSI-IT----DDVL----TSQAFIFYLGGVDTTVVTLEMTTFFMTIHPEVQDKV------VEEI--------EQVM---GDRD----HV-D-YDDVQ-KMKYLDATI------QESLRFYPFSFF-IDRICNR-----DTTV----AGVP--------IKTGTIVEVPIRSMHFDPELF-PEPEEFMPERFLKG-------TSQ--DAAV----------------QG--ILTFGEGPKNCVGRRLATMNVQVLLANMLRKVKL-EACEATPK--------------SLKLKGG------MNFTNV-S-EEPL-VLRV---TPRIGDSDR-----------------------------------KSSLPDV-----------------------------
>CYP302A1  		
-------------------------------------------------------MTKL----------------------------------------------------QMSMRVL------------------RRAPS------L----RQSSSLSV-RCPVAET-----------------------------ATSQHSPRDEANE-------------------------PVRP-----------FEE-----------------------IPGPQP----------LPIVGNIW-------RY---IL----PFGGFDI-TKMHLNAAKL-----------KREF-G-------------------NL--VR-EK-VVA-------DR-TLV----HVFDP---------RDIETVFRN-EGR-YPTR-LS-HRALLKYREQ-RPNTYRN-G-------------------------GVIPT--------------NG-AEWAELRQKFQMPMLRK-ES-------LEL-YRDG-LFD-----VAD----DVLDI--------CHEFGSK------------AEKDF-VPTLYV-----WALEATGLLALNTR-L-GCVKAPE------DPSSRQRR-LIEAA---------------------AETNRVIM-----LTE-NGLPFWR------YWD---TP---TYKKLVRAQDTMTVIVN---------QYL-----------------------------------------------AESE-----PEA-D----------------------SDESA---------------------------------------TVLQQFLSMP-----------------------------------------------------GD----KRDV----YTMITDIFMAGIDTTAYAMTFLLYHLAVNPECQNRL------REEL--------RALF--DRVEK----P--T-LRDLD-ACSYLRACT------RESHRLLPVALG-TGRILEN-----DITL----SGYN--------VPAGTMIVLHNQTTSRDPEHF-VDPSEFRPERWLR---------VGGSEE----CRGN----H---P-FA--YLPFGYGPRMCIGRRFADNTINVLISKMILEFSI-EYRH--HT------------PMDCF----------TKLINV-P-DQPL-KLAF---LKNKDLSAR------------------------------VPTLAHTEIA-------------------------------
>Tu_CYP302A1 	
-------------------------------------------------------MVAN----------------------------------------------------HHLIKSL------------------SCHSS------LSP-GKAAKIIST-RSFTSPN-----------------------------TVCQ-----------------------------------AKP-----------YNQ-----------------------IPGPKP----------MPLIGNTW-------RY---LP----YIGEYDI-EKTPENCEAN-----------LKKY-G-------------------PL--VR-EV-LFG-------KF-SIL----HVFDP---------SDMDSVFRN-EGK-YPYR-RS-HRALCKYRHD-RPHIYSS-G-------------------------GMFTE--------------NG-DAWYRSRKLVQSMLLNQ-SQ-------INQ-FIPE-ISL-----TADQLISNILEI--------RSLSGSV--------------ENL-MPHLYR-----WALETNGRVFVGQQ-L-GCLNL--------NGTSESEA-LFGAI---------------------HETHEAIM-----ATELAATNLWQ------YFP---TS---DYKRLVKSQDVMGDIIS---------KFI-----------------------------------------------ENID-----HNS-T----------------------SIHGA--------------------------------------KSIVSQLFNQPE----------------------------------------------------AT----KKDI----FTIIMDLFLAAFDTTSFVVAFALYHLSCNQKCQDQV------RKEL--------FEIF--PSGKE----PI-S-VESLQ-QMKYLKACV------KESMRINPFSIG-TGRVTTR-----DMTI----RGFH--------IPTGTMIIVQNQVACMQESNF-PRPNEFIPERWLT---------LE---------RGNWPKAS---P-FA--MLPFGYGARMCIGRRLSELELYILIAKILRNFRV-EFDH--DE------------PFRAK----------TRFINV-P-VGPL-KLRF---I---DISN------------------------------------------------------------------------
>CYP3012A5 		
------------------------------------------------------------------------------------------------------------------MRSL-------------------------------------QILHVGRRFCSGA-----------------------------A--------------------------------------ARP-----------FND-----------------------IPKMFS----------LPYFGSNW-------IY---WP----VVGGYDP-DKPHHVARDI-----------HRKH-G-------------------DI--VV-ER-LGG-------RY-PLV----HLFNA---------DDFEVLYKS-EGR-TPFR-VG-SAAFKKYRSS-RPQWYHN-I-------------------------GYLTM--------------QG-EEWYNYRSKTQPYTLKP-RT-------IMS-YVPS-MND-----VADEAIHLIEEY--------QNQYGLG-------------NWNC-LRLLYK-----WSLESVLYVALDKR-L-NCLQTEL------DTGSDADR-VLKSM---------------------DVIFECLQ-----IFG-YRMPLWR------YFR---TP---SWKRFEDSMDDFTEVIF---------RNI-----------------------------------------------KGAQ-----KQP-D----------------------EDKEM---------------------------------------TILQHMLSRDD----------------------------------------------------LL----YEDI----VALMSDFLLGGADTTSNTASFLLYNMAVNPEAQERA------HEEA--------KKLMV-GRSSD----AV-T-AKDLN-DIPYIKACL------KESLRLFPSITG-VYRKFDK-----DVVF----SGYN--------VPKGTVVFADFYITGRNPKYF-EEPEKFKPERWLK--------------------KGE---GH---A-YG--SLPFSFGPRMCLGRRVAELELWVLMIKLMQNFRL-EYRG--GE-------------MDFR----------GKLVNT-P-DQDL-KIAF---NRRT----------------------------------------------------------------------------
>Dm_CYP301A1 	
-------------------------------------------------------MNNL------------SLKAWRSTVSCGPNLRQC-------------------------VPRI-------------------SGAG-----------S--RRA-QCRESSTGV-----------------------------ATCPHLADSEEASA--------------PRIHSTSEWQNALP-----------YNQ-----------------------IPGPKP----------IPILGNTW-------RL---MP----IIGQYTI-SDVAKISSLL-----------HDRY-G-------------------RI--VRFGG-LIG-------RP-DLL----FIYDA---------DEIEKCYRS-EGP-TPFR-PS-MPSLVKYKSVVRKDFFGDLG-------------------------GVVGV--------------HG-EPWREFRSRVQKPVLQL-ST-------IRR-YLQP-LEV-----ITEDFLVRCENL--------LDENQEL-------------PEDF-DNEIHK-----WSLECIGRVALDTR-L-GCLESNL------KPDSEPQQ-IIDAA---------------------KYALRNVA-----TLE-LKAPYWR------YFP---TP---LWTRYVKNMNFFVGVCM---------KYI-----------------------------------------------QSAT-----ERL-K----------------------TQD---------------------------------PSLRAGEPSLVEKVILSQ-----------------------------------------------------KD----EKIA----TIMALDLILVGIDTISMAVCSMLYQLATRPVDQQKV------HEEL--------KRLL--PDPNT----PL-T-IPLLD-QMHHLKGFI------KEVFRMYSTVIG-NGRTLME-----DSVI----CGYQ--------VPKGVQAVFPTIVTGNMEEYV-TDAATFRPERWLK---------PQHGG-----TPGK---LH---P-FA--SLPYGYGARMCLGRRFADLEMQILLAKLLRNYKL-EYNH--KP-------------LDYA----------VTFMYA-P-DGPL-RFK----MTRV----------------------------------------------------------------------------
>Am_CYP301A1		
-------------------------------------------------------MN------------------FRT--SCQLSIR-----------------------------RL-------------------SRTQ-----------DNLRRI-LCSGAITST-----------------------------KSC--MVD-----------------------HDTTTIQQGKP-----------YKD-----------------------IPGPRP----------IPILGNTW-------RL---FP----MIGQYEI-SDIAKLSQIF-----------YDEY-G-------------------KI--VRLTG-LIG-------RP-DLL----FVYDV---------DEIEKIYRQ-EGP-TPFR-PS-MPCLVHYKSVVRKDFFGSLP-------------------------GVVGV--------------HG-EPWREFRTRVQKPILQP-QT-------VRK-YITP-IEM-----VTSDFIQRIQEI--------KGEDGEV-------------PGDF-DNEIHK-----WALECIGRVALDVR-L-GCLSSNL------TSDSEPQK-IIDAA---------------------KFALRNVA-----ILE-LKAPYWR------YVP---TL---LWSRYVRNMNYFIEVCM---------KYI-----------------------------------------------DATM-----ERL-K----------------------TKK----------------------------------AVDEYDLSLMERILAKE-----------------------------------------------------TD----PKIA----YILALDLILVGIDTISMAVCSILYQLATRPEEQEKI------YQEL--------VEIL--PDPSV----PL-N-MSHLD-KAIYMKAFI------REVFRVYSTVIG-NGRTLQN-----DTII----CGYK--------VPKGVQVVFPTVVTGNMEKYV-TDAKIFKPMRWLK---------E---------STKT---LH---P-FA--SLPYGHGARMCLGRRFADLEIQVLLAKLIRSYKL-EYHH--KP-------------LKYK----------VTFMYA-P-DGEL-KFKV---LPR-----------------------------------------------------------------------------
>Dm_CYP49A1  	
-------------------------------------------------------MSGLR---K------TSIALMRRSTSSTTILPHSGGVGGAVSPPSSGVGVATEIEKSIAMQRL------------------RTGES-----------SNPKKLNVSQQPVTSV-----------------------------ATTRTTASSLPAE------------------TTSSPAAAVRP-----------YSE-----------------------VPGPYP----------LPLIGNSW-------RF---AP----LIGTYKI-SDLDKVMNEL-----------HVNY-G-------------------KM--AKVGG-LIG-------HP-DLL----FVFDG---------DEIRNIFKK-EEA-MPHR-PS-MPSLRHYKGDLRRDFFGDVA-------------------------GLIGV--------------HG-PKWEAFRQEVQHILLQP-QT-------AKK-YIPP-LND-----IASEFMGRIELM--------RDEKDEL-------------PANF-LHELYK-----WALESVGRVSLDTR-L-GCLSPE--------GSEEAQQ-IIEAI---------------------NTFFWAVP-----ELE-LRMPLWR------IYP---TK---AYRSFVKALDQFTAICM---------KNI-----------------------------------------------GKTM-----DKA-D----------------------ADEARG------------------------------LSKSEADISIVERIVRKT-----------------------------------------------------GN----RKLA----AILALDLFLVGVDTTSVAASSTIYQLAKNPDKQKKL------FDEL--------QKVF--PHREA----DI-N-QNVLE-QMPYLRACV------KETLRMRPVVIA-NGRSLQS-----DAVI----NGYH--------VPKGTHVIFPHLVVSNDPAYF-PEPKRFLPERWLK---------QSTDAAGCPHANQK---IH---P-FV--SLPFGFGRRMCVGRRFAEIELHTLLAKIFRKYKV-SYNS--GE-------------FVYR----------VNSTYI-P-QSPL-NFKL---TLRDE---------------------------------------------------------------------------
>Am_CYP49A1	 	
------------------------------------------------------------------------------------------------------------------MQIL-----------------------------------NCKFTKLLKNTVKQS-----------------------------NNIIKTLETLTTE------------------VEEQDWSRCRP-----------YSE-----------------------IPGPKP----------IPFLGNTW-------RF---IP----FIGDFKI-QAVDQVSKKL-----------YKEF-G-------------------DI--VKVEG-LLG-------RP-DMV----FIYDA---------NEIERIFRQ-EER-MPYR-PS-MPSLNYYKHVLRKEFFKENA-------------------------GVIAV--------------HG-ESWYNFRSKVQQVMLQP-RT-------ARM-YITS-MEE-----ASLAFLERIKKI--------RNKNDEV-------------PDDF-LNEIHK-----WSLESIARVALDVR-L-GCLDDD--------ANIETQQ-LIDAV---------------------TTFFKNVG-----ILE-LKIPFWK------LFN---TP---TWLKYVNALDTILSITS---------RYT-----------------------------------------------TVAL-----SRT-K----------------------EAE-----------------------------------KSDKEPSLLERVLALE-----------------------------------------------------ND----TKLA----TILSLDLFLVGIDTTSSTVASTLYQLALHPDEQDRA------YNEV--------CNIL--PSKDM----QL-D-GKHLD-KLKYLKACI------KETLRMYPVVIG-NGRCMTK-----DTII----KGYR--------VPKGVQVVFQHYVISNLDKYF-PHSDKFLPERWLQ-------------------SDGV---RH---S-FA--SLPFGYGRRMCLGRRFAELEMLVVISKILQRYKI-EYHH--EK-------------LEYY----------INPMYT-P-KGSL-NLKF---IDR-----------------------------------------------------------------------------
>Tu_CYP381A1 	
-------------------------------------------------------MEQLI---KLT---FPIVNGFRNI--------------------------------PTLIQRI------------------KRKTF------KNDFVDVTSTTSLETDSVTSG-----------------------------VTSNKKFKMVLKS-----------------VSYLGRQLYSYP-----------LRNGGFNIAVRKLASIAVSDLKSVSDVPSSSK----------IPYIGALI-------QH---IP----ALGGFDL-AKMHESAEKN-----------YYKL-G-------------------PI--YK-ED-LRA-------LN-DPVDFAFWLSDA---------DDIEKVYRS-DGR-FPVR-GG-FDSLGIYRKI-RPDVYKA-L-------------------------GLLIL--------------NG-KDWHTFRSKIQPVLLQP-RV-------ISN-YSNS-ISS-----IADEMINVIRQS--------RDEKTLE-------------IADL-GPELYR-----YTLESIAFIALDKR-L-NCLS---------DYGTTQRN-IVASV---------------------SELFHLEA-----TLN--ESFLWR------FIN---RPFGKKWKRFIQINDEFTTMVF---------EFV-----------------------------------------------QDKI-----KQL-A----------------------SEPAK---------------------------------NAEDDVSVLELFLSRPD----------------------------------------------------CT----PEDA----VTMTMDMFYAGIDTTAHLILYTLHHLANHSNFQERV------YREI--------MDL---SNGNG----NL-D-SDQLS-NLTFLKACI------KETSRLTPVVPI-SSRINRE-----PIAL----SGYS--------IPAHNYLILNHYTVGHRPDYF-SDPLSFKPDRWAR---------E---------SREE-IKAH---P-FA--VLPFGHGPRMCIGRRIAELETLSLLSKIIYNFKV-TAKH--TE-------------LPLS----------FKIISY-P-DNKM-TFTF---NERQK---------------------------------------------------------------------------
>Dm_CY302A1  	
-------------------------------------------------------MLTK-------------------------------------------------------LLKI-------------------------------------------------------------------------------------------------------------SCTSRQCTFAKP-----------YQA-----------------------IPGPRG----------PFGMGNLY-------NY---LP----GIGSYSW-LRLHQAGQDK-----------YEKY-G-------------------AI--VR-ET-IVP-------GQ-DIV----WLYDP---------KDIALLLNE-RD--CPQR-RS-HLALAQYRKS-RPDVYKT-T-------------------------GLLPT--------------NG-PEWWRIRAQVQKELSAP-KS-------VRN-FVRQ-VDG-----VTKEFIRFLQES--------RNGG----------------AIDM-LPKLTR-----LNLELTCLLTFGAR-L-QSFTAQEQ-----DPRSRSTR-LMDAA---------------------ETTNSCIL-----PTD-QGLQLWR------FLE---TP---SFRKLSQAQSYMESVAL---------ELV-----------------------------------------------EENV-----RNG-S----------------------V--GS---------------------------------------SLISAYVKNPE----------------------------------------------------LD----RSDV----VGTAADLLLAGIDTTSYASAFLLYHIARNPEVQQKL------HEEA--------RRVL--PSAKD----EL-S-MDALRTDITYTRAVL------KESLRLNPIAVG-VGRILNQ-----DAIF----SGYF--------VPKGTTVVTQNMVACRLEQHF-QDPLRFQPDRWLQ-------------------HRSA---LN---P-YL--VLPFGHGMRACIARRLAEQNMHILLLRLLREYEL-IWSGSDDE-------------MGVK----------TLLINK-P-DAPV-LIDLR--LRRE----------------------------------------------------------------------------
>Am_CYP302A1		
-------------------------------------------------------MCTL-------------------------------------------------------LKKC-------------------------------------------------------------------------------------------------------------NQSIRKKLFIKF-----------YSNEFTKSKIK----INHSQPKAFYDIPGPKS----------LPIIGTLY-------KY---LP----FIGEYSF-TNLYESGKKK-----------LKCF-G-------------------PL--VR-EE-IIP-------NV-NVI----WIYRP---------EDIAEIFKA-ESGLHPER-RS-HLALLKYRKD-RPNIYNT-G-------------------------GLLPT--------------NG-SEWWRLRKEFQKVSSKP-QD-------VIN-YLKE-TDC-----VIQEFVELCNNE--------KFA-------------------DF-LPLLSR-----LFLELTCLVVFDIR-L-NSFSKEER-----CENSISSK-LIKAA---------------------FATNSAIL-----KLD-NGLQLWR------LFE---TP---LYRKLRKAQTYMEMIAL---------ELV-----------------------------------------------SRKK-----NNM-K----------------------IRYNK---------------------------------------SFLDAYLENPV----------------------------------------------------LD----IKDI----VGMACDMLLAGIDTTSYSTAYILYHLAKNQNIQEKL------RIEA--------TQLL--KNHNE----PI-S-INILR-NASYTKAVI------KESLRLNPISIG-IGRILQT-----DVVL----SGYR--------VPKGSVVVTQNQIICRLPEYF-EEPNLFIPERWLR---------EYSENNNKINYKKT---VH---P-YV--LLPFGHGPRSCIARRFAEQNMQILLLRICRRLKI-SWHG--DD-------------LGMI----------SLLINK-P-NALL-KFNFHDILNNNSV--------------------------------------------------------------------------
>CYP3098A1 		
-------------------------------------------------------MQPN----------------------------------------------------------------------------------------------------------------------------------------------------------R--------------------ESAKS-----------FEE-----------------------IPRVTG----------LPFVGTLF-------WY---LP----YIGVYNP-FKLHIANERK-----------LQNY-G-------------------PI--VR-ET-IMG--------R-TYV----LVYDP---------EDIARVFKS-ESK-YPYR-ET-LLSLKEYRVRKHSTTCDPNA-------------------------GLIVT--------------QG-QNWLNCRSVLNAPLLKS-VF-------ISP-HVNT-MDD-----LALGVVKLLEAH--------PE------------------EDDV-HETMYL-----WALENATRILLGKQ-L-GALES--------SPSRECQE-TVAAI---------------------RSASHAVG-----RLEFPYPPLWR------WIA---TH---NWNEFERNEDLFRDFIV---------DCV-----------------------------------------------EERL-----SRP-E----------------------NTPSSC--------------------------------------DLLSHIIREEQ----------------------------------------------------MK----PAEL----ITSLTDLVFAAVDTTAFAASFAMHFLALNPRVQEKA------RQEA--------VEF-------E----HL-D-LHQCK-RLSYLQAVI------KETLRLRPVVPG-VFRISSR-----DLTL----SGFK--------VPAGTKIFTQNHVACLSETNF-PRAREFLPERWAM---------PTSP-------------SA---E-FA--SLPFGSGKRACIGRRLAETTLLVFLVRLLQTHVL-DTDD--KE-------------IDIV----------TSVVSS-P-ENPI-RIKFRP-LQ------------------------------------------------------------------------------
>CYP314A1  		
-------------------------------------------------------MNAQ------------EIDKQRDG------------------------------RTHGLTIKI-------------------------------------SSLSL------------------------------------------------------------------------------------------FSE-----------------------IPGPWP---------SFPLVGTNW-------QY---WG------QKQDL-FQLHKAFEHK-----------LLKY-G-------------------PI--CKEEY-QY--------RR-PVV----HLFHA---------ESFPALFRS-QGS-CPIR-PP-NEFVCKYRRE-HPEKYSG-V-------------------------GLSNA--------------LG-EEWRSMRLALAPVL--R-QM-------SAI-HTKDMLDIQ--TEICDDWVRHLQES--------AQ--DGV-------------VADI-QELLYM-----LALESIFALCLEKR-L-GCFE----------GNPRARE-MVQAT---------------------KDLFECYQ-----KLY-YGSPLWK------KVP---TK---PYLDFCKAEETVYRITE---------DFL-----------------------------------------------REA----------------------------------------------------------------------SATESQSRVLRALTTLPN----------------------------------------------------FD----WKDV----QLTAMDFIVGGVFTITQSMAFLIHQIAINKRVQDKL------VRTL--------RNA---PIPAT----D------------PYLKACM------KETFRISPTVPG-VMRVLPE-----DTVL----CDYH--------VPAGTAVFANSLIACRNEETF-HRASEFIPERWLD--------------------GRP---QF---P-FA--LLPFGFGARMCPGRHFAELEMCSAVASLLKKFEI-SSPM--EQ-------------IPVK----------CIFVIA-P-EGEV-PIEI---QPRGNDGPD-----------------------------------------------------------------------
>Tu_CYP314A1 	
------------------------------------------------------------------------------------------------------------------------------------------------------------------------------------------------------------------------------------------------------------------------------------------------------MIGTKLKQ--VISQY---F-------SRLSI-FKLHEALEAK-----------HSRY-G-------------------SI---KIEK-RYWP-----IKR-TIV----YVFNP---------ADIEKILRA-QGK-CPYR-PA-NEFLVKYRKS-RPDRYPT-V-------------------------GFSNL--------------QG-EDWFSQRLLIAPVLLSN-SI-------ANV-YTPQ-LNI-----IVNDFVNYLQHQ--------SQQKDGI-------------IEDL-LKCTDQ-----FALESIALISLNTR-L-GCLSTG-------GSSEDAKR-LIAAD---------------------KSLFEAFQ-----VLY-HGIPWWK------FWP---TP---SYRKFVSAEDEIYNISS---------KYV-----------------------------------------------DSAF-----DDL-V----------------------SSKTLNSTDP--------------------DGTSLGKNQDDDSSSLMKTLLKTKG----------------------------------------------------LE----KAHL----KTLAIDFMVGGVNTVSSSLCFLLYHLAQNPLHQEKL------FSEL--------DKVI--GDPNV----DM-N-EKHLS-QLPYLKACL------KESFRLTTVIPN-LVRVLPE-----PITL----SGQT--------IPAGVPIMLNFGVICKHADYF-ENPELFKPERWIG---------E---------ARRS---IH---P-FS--LLTFGLGNRMCAGRRISEIELYLAAAKIILKYRL-ISKT--PD-------------LKLK----------QDFIIV-P-ENKI-KVAL---EIR-----------------------------------------------------------------------------
>Dm_CYP314A1 	
-------------------------------------------------------MAVIL---LL----------------------------------------------ALALVLV-------------------------------------CYCALHRHKLADI-----------------------------YLRPLLKNTLLED-----------------FYHAELIQPEAP-----------KRR----------------R-RGIWDIPGPKR----------IPFLGTKW-------IF---LL----FFRRYKM-TKLHEVYADL-----------NRQY-G-------------------DI--VL-EV-MPS-------NV-PIV----HLYNR---------DDLEKVLKY-PSK-YPFR-PP-TEIIVMYRQS-RPDRYAS-V-------------------------GIVNE--------------QG-PMWQRLRSSLTSSITSP-RV-------LQN-FLPA-LNA-----VCDDFTELLRAR--------RDPDTLV-------------VPNF-EELANL-----MGLEAVCTLMLGRR-M-GFLAIDT------KQPQKISQ-LAAAV---------------------KQLFISQR-----DSY-YGLGLWK------YFP---TK---TYRDFARAEDLIYDVIS---------EII-----------------------------------------------DHEL-----EEL-K----------------------KSAACE------------------------------DDEAAGLRSIFLNILELKD----------------------------------------------------LD----IRDK----KSAIIDFIAAGIETLANTLLFVLSSVTGDPGAMPRILSEFCEYRDT--------NIL---Q--------------DALT-NATYTKACI------QESYRLRPTAFC-LARILEE-----DMEL----SGYS--------LNAGTVVLCQNMIACHKDSNF-QGAKQFTPERWID---------PATENF----TVNV---DN---A-SI--VVPFGVGRRSCPGKRFVEMEVVLLLAKMVLAFDV-SFVKP----------------LETE----------FEFLLA-P-KTPL-SLRL---SDRVF---------------------------------------------------------------------------
>Am_CYP314A1		
-------------------------------------------------------MSFFE---MLL------------------------------------SSAWFEVIAAVLLTIL-------------------------------------IFVTSHRPAWW-------------------------------------------------------------FWTATSHEASAP-----------AEG----------------KFKTVSKVPGPFS----------LPIFGTRW-------IF---SC-----IGYYKL-NKIHDAYKDL-----------NQRY-G-------------------AL--CK-EE-ALW-------NF-PMI----SVFSR---------QDIETIIRR-NSR-YPLR-PP-QEVISHYRRT-RRDRYTN-L-------------------------GLVNE--------------QG-QTWHDLRVALTSELTAA-ST-------VLG-FFPA-LNI-----VADSFIELIRRQ--------R--VGYK-------------VTGF-EELAYK-----MGLESTCTLILGRH-L-GFLKPDS------SS-ELATR-LAEAV---------------------RIHFTASR-----DAF-YGLPLWK------LLP---TC---AYKQLIESEDAIYNIIS---------EII-----------------------------------------------ETTI-----QEK-R----------------------DDAKDE------------------------------SVEA-----IFQSILRQKN----------------------------------------------------LD----IRDK----KAAIVDFIAAGIHTLGNTLVFLFDLIGRNPAVQNKL------YEET--------YAL---APAGC----DL-T-IDNLR-KAKYLRACI------TESLRLIPTTTC-IARILDE-----PIEL----SGYR--------LTAGTVVLLHTWIAGLNEENF-KDAKKYLPERWTT---------PTTPH-------------S---P-LL--VAPFGAGRRICPGKRFVDLALQLILAKIIREFEI-IVEEE----------------LDLQ----------FEFILA-P-KGPV-SLGF---RDRS----------------------------------------------------------------------------
>Am_CYP12A5	 	
-------------------------------------------------------MQRLL---PSLMSISRQYSVMKLSKSLGSNEGQK------CLNLQSSDILCKYLPQGPLLLRL------------FNFLSPFSSSP---ARILAASMTESQTASVDESLRTDT----------------------IPLLDHTATTEVSPTTFEVST--------------MKVDTQIFDKAPLP-----------FDE-----------------------IPGPAILKIWEKYWKYVPLLGTQLLSSLLINRF---TQ------GRLTW-NRNITPLKYL-----------FNEY-G-------------------CI--VR----INGP-----LSG-DIV----MIHRP---------EHIAEVFKQ-EGD-TPVR-SG-IDILQHYRLNYRK--YRL-A-------------------------GPFSM--------------QG-TEWLEIRDKVEDTFNQ----------ISST-FFTK-IDT-----CCNELITRICKI--------RNRQNEV-------------PVSF-YEDLIR-----WAMECFCDLTFNKR-L-GFLEPIGY-----NSSSEASK-LINAL---------------------TTAHKYMS-----RCE-TGFQVWR------FFL---TP---FARKLFEACDVLDNVIG---------KYV-----------------------------------------------RQAQCK---LRI-R----------------------KSHSEE-------------------------------SSMTERSPVLEKLLLNEG----------------------------------------------------IH----PDDI----CTMLMDMIILGIQATVNSEAFLLYHLAKNPRTQRKV------YDEI--------ISVL--SNDNS----SF-T-EKSLK-NMPYLKACI------QETLRLHPAIPY-ITRLLPK-----TISL----HGYT--------IPKGTFVIMANQITSQREENF-EDPFKFWPERWLS---------NSSKE------------DV---H-FS--YLPFGHGIRSCLGKNMAEAKMMLLTAKLVRQFRI-EYDY--AD-------------IKSR----------FMMVNV-P-NKPL-RFRF---VNRN----------------------------------------------------------------------------
>CYP315A1  		
-MLSRSATGFCRSVIGQLGVVRSSATVT-----------LPG---------VDHELEQ------------------QSSSGC-------------------------------PFHALWATK--------------KRSAP----------C------PAQR---PAT----------------------------------------------------------EF------ESERS-----------FEE-----------------------MPSPRA----------LPVLGTSL-------AV---MK----FGGA----PRIHEYCDSR-----------HKQL-G-------------------PV--YR-EN-LGA-------VQ--AV----FVADS---------ALIQKVYAH-EGK-YPQH-MV-PEAWTIYNQK-----NDIKR-------------------------GLFFM--------------DG-KEWQDRRRALNNVFLRP-KT-------VSD-HVPV-FNE-----VISDLLANWR------------HTSSL---------NNGCLDDL-ERHLYN-----WSIESLGAMIFGRR-L-GCVSTTND-------SADIHE-FVHCV---------------------QQIFSESA-----KMAMVSPKLAS------ALR---LP---MWRRFEKAAGRALDLGR---------EYV-----------------------------------------------EENVNQL-CSRG-K----------------------GAAPTP--------------------------------EETKSASLIAQLLQHSN----------------------------------------------------ID----REEL----VRIVIDLFLAAADTTSHATQWAFYLLSRHPESQQKI------LNEV--------NEA---VGANQ----HI-T-EDCLP-NMPYVKAVI------KEALRLYPVAPF-LTRILDQ-----EISL----NGYR--------VPAGKLILMSLYTTGRDPKSF-PEPNSFKPERWLR---------ENRS-------ESK---VD---S-WA--CLPFGLGSRSCIGRRIAEVQMQFLLARTVKQFDI-GLATE-GE-------------VPIK----------MRLITT-P-ENPI-SLKL---TPRD----------------------------------------------------------------------------
>Tu_CYP315A1 	
MALKATQSLLCAGYY-------PSSSLA-----------SPT---------FRKQLTQTW---C------KLAQTHRTSKSCDQKLS---------------------TTLLSPSKALVSLKLSSTSRAIPSTIQTKPSSPVFPTELVTDSC------PVNRINDPSEWQLETTDDFTSTRYVGDEMQSQCPFSGSKQFAQSSVNNSGMDG--RLVYKDIHQLRCPNY------SSAQP-----------FEE-----------------------MPTPKS----------YPVVGTTL-------TL---MA----FGGA----AHLHEYCDSR-----------HKEL-G-------------------PI--YR-EK-LGP-------TE--CV----FIADS---------SMVQKVYSN-EGR-FPNH-MV-PEAWTIYNEI-----TGVKR-------------------------GLFFM--------------DG-PEWERRRKGMNKVFLAQ-PI-------ISE-YTES-FNE-----VVTDVLNKW---------------SSLVESNKDENGRSGLLTQL-ERELYN-----WSIESLSTMIFGRR-L-GCVETSHDLRYKTHKMDQVHL-FVQCV---------------------QQLFVESA-----KLTLLPARLAQ------RFN---LP---VWQRFMEAADQALRLAR---------SYV-----------------------------------------------EENV---------K----------------------AAQDDP---------------------------------ENGSRGVLEMLLAQPQ----------------------------------------------------ID----QEEL----IRIIVDLFLAAADTTSHATQWALYLLSKNPEYQEKI------LKQV--------ESV---VGKNG----TV-R-EEHLK-HFTLVKGVI------KETLRLYPVAPF-ISRKLDR-----DIVL----GGYQ--------IPANTLLAISLYTTGRDEKYW-TDAKSFKPERWVR---------EESN-------KKI---IN---S-HA--SLPFGLGIRSCVGRRVAEVQMQFLLSRIIQKFYF-EPGNK-ED-------------IGIK----------LRMITT-P-ESPI-HLRL---VERSAV--------------------------------------------------------------------------
>Am_CYP315A1		
-----------------------------------------------------MNLAQ---------------NILKSGKSV---------------------------SLSSNVIAL------------------KYNVP---------GCGYAGASQTSRIDDLSD------------------------------ISKST------DGGNRSKIEITEKLRDRNYGTVAVATSESI-----------LQE-----------------------MPEPRG----------IPVFGTLF-------SF---IL----SGGP----KKQHEYVDKR-----------HKEL-G-------------------PV--YK-ER-IGP-------TT--AV----FVNSI---------HEFRKIFRL-EGS-TPKH-FL-PEAWTLYNEI-----RKCRR-------------------------GLLFM--------------NG-EEWVYFRKILNKVMLLP-DP-------TNL-MIAP-CQE-----VAIELKRKW----------------------QKQIKTNNIISNL-QVQLYQ-----WSIEAMMATLMG----------SYWYSYKHQLSRDFEI-LAETL---------------------HEIFEYSA-----KLSIIPVKLAM------NLR---LP---VWKKFVASADTAFEIVR---------MLV-----------------------------------------------PEMA-----------------------------------------------------------------------KLGGNGLLKKMMDEG-----------------------------------------------------IR----AEDA----ICIVTDFILAAGDTTATTLQWILLLLCNHPEKQEEL------FKHL--------KD--------------L-S-QEDIL-RLPLLKGII------KESLRLYPIAPF-ISRYLPE-----DSVI----GNYF--------VPKGELLVLSLYSSGRDAANF-PQPNEFRPERWIR---------TQKGI-----YQGV---VH---P-HA--SLPFALGARSCIGRKLAEIQISFALAELIKSFKI-ECINK-NQ-------------VKLI----------LHLISV-P-SQSI-KLKL---MERN----------------------------------------------------------------------------
>Dm_CYP315A1 	
----------------------MTEKRE-----------RPGPLR-----WLRHLLDQ----------------------------------------------------LLVRILSL-------------SLFRSRCDPP-----------------PLQRF--PAT---------------------ELPP-----------------------------------------AVAAK-----------YVP-----------------------IPRVKG----------LPVVGTLV-------DL---IA----AGGA----THLHKYIDAR-----------HKQY-G-------------------PI--FR-ER-LGG-------TQ-DAV----FVSSA---------NLMRGVFQH-EGQ-YPQH-PL-PDAWTLYNQQ-----HACQR-------------------------GLFFM--------------EG-AEWLHNRRILNRLLLNG-NLN-----WMDV-HIES-CTR-----RMVD---QWKRR--------TAEAAAIPLAESGEI-RSYELPLL-EQQLYR-----WSIEVLCCIMFGTSVL-TCPKIQSSLDY-----------FTQIV---------------------HKVFEHSS-----RLMTFPPRLAQ------ILR---LP---IWRDFEANVDEVLREGA---------AII-----------------------------------------------DHCI------RV-Q----------------------EDQRRP------------------------------------HDEALYHRLQAAD----------------------------------------------------VP----GDMI----KRIFVDLVIAAGDTTAFSSQWALFALSKEPRLQQRL------AKER--------ATN---DSR--------------------LMHGLI------KESLRLYPVAPF-IGRYLPQ-----DAQL----GGHF--------IEKDTMVLLSLYTAGRDPSHF-EQPERVLPERWCI---------GET--------EQV---HK---S-HG--SLPFAIGQRSCIGRRVALKQLHSLLGRCTAQFEM-SCLNE-MP-------------VDSV----------LRMVTV-P-DQTL-RLAL---RPRTE---------------------------------------------------------------------------
>CYP3106A1 		
-----------------------------------------------------MPKC-----------------------------------------------------FLGVTGTIK----------------WKSSRS------------------------------------------------------------------------R-----------QSWSGGRLWLSPLX-----------XXXXXX--------------------RPGGPPLYYG------LPFIGYGFI------LF---LP---------------------------------KSWL-R-------------------KV--VD-KY-LEAA---------PDV----VIVRMPFVFAVIKNDVVKEIQQN-P--DCLPR-PR--------------INYTDFL-------------------------SWFATGTYDLSFCDGLRTSKT-DQWQISRKLGIASVYAG-PK-------SK--MAQK-MGH-----TADAFLKKIEKH-------------------------EGTDWDP-RIPMMM-----SKYQEVIHLFFGSL----------------FKEEDLNL-YVRGV---IIG---------------THMGLFLAFF----FKFLPMGLFRALNKL-------IKYV-TGFDLGYPGDIYEQFLL---------RMY-----------------------------------------------NEDK-----ASH-T----------E---------------------------------------------------SDSRDYLEAITASRK------------------------------------------------DPS-EL----IYYL----REVTYVSIHAATHTTWHSMLSALSMFALYPEVQQRA------ADEI--------QQAIG----RG----EV-T-TDSLD-KLSYLKAVI------SETLRLYPAVPY-PLRLTKR-----ATVA----GGFQ--------LPRKITVLPLIISENMNPSRF-VDPKEFRPERFL--------------------DDKG-KFFH---D-PN--LGTFSRGKRACPGREFSYMSSSIYLTKILQHFTV-APPSKNAK-------------LSE-IGADFFT----------S-AGRLDELRF---MRREGAP----------------------PIRDVQFDTRLSTIFREVIAAQGKKNI------------------------
>CYP3104B1 		
-------------------------------------------------------MG-----------------------------------------------------FLFYAACL------------------------------------------------------------------------------------------------------------------ILLDYLY-----------FKAKYT--------------------RSNGPPVWYG------LPIVGIAPL------FC---LP---------------------------------KFLF-T-------------------PI--FN-WY-LRYM---------PDV----IVTRFFQPYVFVKNSALIDVQSS-E--YCNSR-PA--------------LAMGELI-------------------------GYLTTGRPSWFIFDQNR--KH-VDWRSVRKTNVMALNVL-PK-------QE--KFER-IAE-----VADSLLETIEDL-------------------------NGRLYDC-ECDIAI-----AKLQETRNLHFGGT----------------AGV----R-ITRRI-VAEID----------------KLMLIIPYFF-LLISLVPLKVFLSIEYY-------LPKA---WRPSLLKKVYFNFTK---------RIL-----------------------------------------------EEKV-----G-G-A----------D----------------------------------------------------EPRDFVEAVLRL-K------------------------------------------------SPD-AA----LDFI----RQTTLFNMVASTHTTRHVTMAALSYISLHKRVQEKI------QAEL--------DRVVG----SA----PL-T-LEHLG-ELHYMKAAI------HEACRMSPPLPT-IMRWSSN-----PVQI----GNVT--------VEANMRIVLFTISETVDPGNF-ESPQKFIPERYL--------------------NDKG-IFEP---S-KN--FTIFSRGKRMCPGQDIANMSTQVYCSKILQRFDI-VPKSYELE-------------VPG-FSGTLIP----------D-SPKI-PVRF---LLRKGAPARRLSVQASEMPVVSEKAPGGGSIQTASPMSLLFAFI-----GD-LGGKHPRPA-------------------
>CYP3104A1 		
-------------------------------------------------------MG-----------------------------------------------------FLLMFIWL------------------------------------------------------------------------------------------------------------------WVVDYLY-----------FKIRYT--------------------RPDGPPTWYF------FPFLGVIPF------YL---LP---------------------------------KQLF-N-------------------PI--HN-YY-LRNF---------PDA----IICRFLYPVVFVKNAGVRDVQDS-E--DCLSR-AA--------------QGFETTV-------------------------GYLMTGKRYYFAFDHN----G-CEWKSIRKTNLLALNIL-PK-------HR--KFEK-MAA-----VVDHFLKTIERQ-------------------------KGRLWDY-DEDIAF-----AKIQETSNVNLGDT----------------FDVNNLHS-FVKSI-TALSR----------------SLGLICA------VCSIPLQILTSLETI-------FPKM---MRPTVMARAYDILVT---------RIL-----------------------------------------------ERKL-----KIA-A----------D----------------------------------------------------EPNDFVEAVLCM-R------------------------------------------------DPE-SA----RLVL----KETMLFNMLATTHTTQHATSAFLSYVSLNDEVQRKI------HEEV--------DRVVG----KS----PL-N-YEHLS-QLHYLKATI------HEALRMSPPIPL-MVRWTTG-----PAEI----AGYT--------VQSNIRVAMFLHSETVDVNNF-PNPDDFVPERFI--------------------ND-G-LFES---S-KH--FNVFSRGRRMCSGVDMATLSVQVYAAKIMQHFKL-SPERKDIV-------------IDR-FCGSALT----------E-HPAI-PLRF---EPRAEAP----------------------EIKPAKLNDGLTAFIEKVIEED-LSKI------------------------
>CYP3104C1 		
-------------------------------------------------------MQ-----------------------------------------------------YLVLFFIL------------------------------------------------------------------------------------------------------------------AVLDHIY-----------FRCKFV--------------------REKGPAVWCG------FPFVGILPV------LL---LP---------------------------------KRLY-M-------------------PI--YD-WY-LKTA---------PDV----VITRHFYPVTIVKRRYVKELQKN-D--SCIHR-IS--------------NALFETL-------------------------GELCTGRQGWSLFDGPF--PN-ADWRSSRKVNVMALHVL-PK-------RR--KFDK-IAE-----VAKTFLEKIEER-------------------------NGESWDF-EDDLTF-----SKFQESANLNLGAT----------------FDSDDISG-FIRDL-KAVMT---------------VAFGLFCV------SVVIPLKSLFTLERW-------LPYS---KRPSVFSRVYKELLW---------RLQ-----------------------------------------------FEKM-----AAV-G----------G----------------------------------------------------EAHDYVEALLRV-R------------------------------------------------SPE-VA----HQNL----RENAIFLVVASTMTTLHSTASALCHLALHPRFQEKI------LREY--------HEVVG----SS----KL-T-SDHLD-DMHFLRAVV------NEAVRISPPIPL-VERYTRS-----RCQL----GDID--------IPAHMPLLVLMQSEVVDPKTY-PDPEVFNPFRFL--------------------DG-N-MKLK---D-QV--QAPFARGKRSCPGQDIALISIAVYVAEIVRHFEL-IPENPNAK-------------VPG-YDGAVFP----------S-LPKI-PIRF---VRRPGAP----------------------AIEHVALKGGLTAIIRQVV-DD-DKKLNSNS--------------------
>CYP3104D1 		
-------------------------------------------------------MG-----------------------------------------------------LLLVFGIL------------------------------------------------------------------------------------------------------------------VLLDYIY-----------FKLRYT--------------------RPNGPPVWYG------LPFIGFLPF------FI---LP---------------------------------KPLF-R-------------------RA--YR-FF-LDKM---------PNL----MIARVLYPSLIVKEPYIAEVQKN-E--FCLNR-SS--------------FAFTDYA-------------------------GLVVSGKRGFVFFDGGR--EW-LNWRGNRKMNLQALYFL-PK-------AQ--KFSR-ISE-----SVSIFLKRCEGE-------------------------GGRVWEY-ERDMMF-----SLCQTACNLNLGRV----------------FESNSVKT-MLDTL-LDINR---------------ASVWFAAI------TLVVPISVLKFVERH-------TNFW---LKSMAMNRVYREFWR---------RVV-----------------------------------------------YSTN-----M-D-Q----------V----------------------------------------------------EPTNYVEAIMRT-K------------------------------------------------TPD-ET----YEFI----RMNVFFNMIAQLLPMVHCVVNALTLAAIHPQLQKRL------ADEV--------LRVVG----KD----EL-S-ADHLD-DLHYLKAFC------NESLRISLPVIG-IARHTSA-----DTKL----GEYE--------VPANMSTILCFHSETFSAKHF-PEPYVFDPERFV--------------------DKNG-CFAD---D-PD--MALFSRGRRKCPGQEITKMTLHIYFAKILQNFEI-ISSDKNYK-------------YPAEYDGGISP----------G-VPSL-PLKF---IRREGAP----------------------PIIEFDLDTSLSEIFRQAAREDALGKLSCEF--------------------
>CYP3105A1 		
-------------------------------------------------------MF-----------------------------------------------------YWILFAVM--------------------------------------------------------------------------------------------------------------------LDYVY-----------FKVKYT--------------------TPNGPPVWYV------FPFVGAAPI------FC---LP---------------------------------TFIY-K-------------------RI--YL-WY-LKYG---------PDV----ILTRAPRAVVLTKGSATKAALRN-E--NCQSK-PE--------------VYLMTYL-------------------------GWILTGKDGLVYTDGG----Q-VEWRSHRKIDVAALYAL-PR-------RE--MVVK-SSE-----VVDVFLREIQKH-------------------------EGEAWDC-EHELEV-----AKYQESANLNLGSC----------------FEDSDIKQ-FVAIV-ANVFK----------------KMLVVSI-----AINIMPRSLIPWVEGL-------LPKI---VRPAHIARVYNEALW---------VLI-----------------------------------------------QKKL-----SEK-E----------D---------------------------------------------------NRTRDFLAATLRV-K------------------------------------------------KPA-EA----HEYL----RASSFFLMIGNTHSTHHTILSALTNLALEPAIQDRL------YQEI--------KYVLG----HD----EL-T-LEHLD-SMPLLKAVI------METNRLDSPFPF-NLRLSTA-----PTDI----LGFP--------IPAGMPILMFIHAENWNPDHF-PQPLSFRPERFI--------------------DDQG-NYLP---N-PN--HGIFGGGKRECPGKHINITTAGVFLSKILQHYRV-EPANINAK--------------PAERISSMFP----------A-PSKI-PYRF---IRRNKDL----------------------PLPLTEPASDLSEIFREVL--DRVK--------------------------
>Tu_CYP383A1 	
----------------------------------------------------------------------------------------------------------------MVLFWLFHRFTF------------------------------------------------------------------------------------------------------------------------------WSRQG---------------------VPH-------------ESLIKSAYTR--YTRPL--HIAD--------------------------------RDTY-------------TKLGRV-FGI-SFR-LF-EGFR---------PCL----MIGEP---------EYIRKVLVQ-EFDKFPNH---------------------------------RIFYDGDQISGK----SLVAL--------------EN-DEWKCVRKIMTSLFSTG-NL-------KK--MKPS-IDR-----CTSSLIEKLRKQ-----------------------IEISSTVDM-KKMMGA-----YSLDVLASTAFGIECL----------------------------------------------------------------------------------------------------------------------------------------------------------------------DSDK-------------------------------------------------------------------------------------------------------------------------------------------------TNDV----ATIVSDFFGHHISIKSIILLWFPFLI-------KHL-NLYVFQYEI-----------------------------------LTYLKSIVQ---------------------------------------------------------------------------KIFDRSRLLK---------SQTNS-----NENQ-------VD------------------------SVNKNFVTLLDEAQI-----------------------KIK-------------------DKEL------DNETKGKSTFE-----------------------------------------------------------------------
>CYP3101A1 		
------------------------------------------------MWSFFAVFLV--------------------------------------------------------TYFLLHYLS--------------------------------------------------------------------------------------------------------------WKKYLE------DGKNA-RRH----------------------PPSFY----------GLPILG-CL-------PF---FVV--------KKLR---IRLLRKL----------TENP-SL------------------PV--FR-TRFLGL-------GE-DVV----FINGL---------KPVQEAF---RNNDILGR-E----------------------WPVGFHDVAEEIFGG-------VK-PFFLL--------------QG-DEWRIQKRFLIHALKDLGGYG------KST-VLERVVTD-----ELDTLSGEL-----------RKTAG--------------EPVFV-DQLLGQ-----SMFNNIVSFVRGGR-V-D-YRT-LSDRN-----------YANVI-CGSFRFADKI-LAVC---VPRFVFQFLKQ---------------------------FEIF-GIKAYVRVANAIKKRFA---------DEF-----------------------------------------------EQHK-----STF-N---------------------PDEP----------------------------------------RDLIDCYVGASL------------------------------------------EDPDN-----SY----VRHM----FGMLSSILLAGSHTLQITIDYLLQLAAHYPEYQLRI------QNEI--------AEFIG-KET--------PT-YSDIE-KLHFVRAFI------TERHRYFTLTPIGVLRTATQ-----DTTI----CGYH--------IAKGSLVFYNLLSAHTDPREW-ERPHEFMPERFLD---------ESGC------------YRK---D-NN--VMPFAQGRRACPGESMGEQETFLYFVTLLQRFNV-RPAEGKTI--------------KLA--------QNEGWFAE-L-PIRQ-EIRM---IARS----------------------------------------------------------------------------
>CYP3103A1 		
--------------------------------------------------MALGAFAELI--WSYVDL-----------------------------NT-------------IVVSFSVYWFTKFF----------------------------------------------------------------------------------------------------------VWQGYVF------SKKN----S----------------------PPGFF----------GFPFVD-VM-------PY---FIF-------GRETT---LERFESN----------SKKY-G-------------------PV--IR-YR-RG--------AE-TMV----VVTGV---------NAVREGF---LNDDLLGR-PR---------------------HPMQDLD-EDNIFAK--------K-SILNI--------------EG-DLWRKQRRFSLIALRDL-GFG------KTA-IMEDRIQE-----EIRELVERI-----------ETSEA--------------APYNI-HSDLIE-----STGNNMNSLVFGGK-F-H-EGD-DKKKQ-----------VYRIM-TDIIGASESL-IKIL---FIPFAAKLMKK---------------------------LGIG-GIKVIQELSAKLENFMT---------EDI-----------------------------------------------RSHA-----EDL-D---------------------HKSP----------------------------------------RDIVDHFLIEQE------------------------------------------KDKD------FT----MELV----LGNAVAFFFAGSSTVRVTVEYLLHLMAQYPEVQRKV------QAEI--------DEEVGQSRV---------T-WADSP-RLPYTMAVI------AERHRYFTVAPTGVPRKVLR-----PTKL----CGYD--------LEANDQVIFNLDSVHFDPELF-ESPYDFKPERFID---------QNGA------------LTN---T-EK--VWAFSIGKRACPGESLAVLEVFLYFATILQNFTI-E-ADGP-V--------------KFR--------PLRGIIAE---TLPQ-ELRF---VRRV----------------------------------------------------------------------------
>CYP3102A1 		
------------------------------------------------MWLEIGLFLG--------------------------------------------------------VACLVHWIQ--------------------------------------------------------------------------------------------------------------WRGF-L------SNQK----H----------------------PPSFY----------GLPLFG-TV-------PY---LFF--------RKNL---VQLARDT----------AAEY-G-------------------PV--FR-FR-LG--------RT-DAI----MVNGS---------ELVKEVL---KSDDFLGR-P-----------------------PFGAIEYSSKLTKA--------H-PFVSM--------------EN-ERWKSGRNASVQALREL-GFG------KTP-LMEGKIQD-----EVSVFLDEL-----------SAANG--------------SPYDP-NSTALA-----SISNNIATLVFGDR-L-P-YDH-PKRRC-----------LNDFL-QTFLKAASVL-NVTT---SVPFLTDICAF---------------------------LKIR-VVDDFVTSARATSEILD---------EEI-----------------------------------------------RTHE-----MNF-T---------------------ESDK----------------------------------------RDFMDHLIAHMR------------------------------------------ANSGL-----FS----EATS----RGSCIAFFAAGSTTTATTVEYLLQCLAAYPQLQARL------HQEV--------TRELGVSRL--------PV-WADHG-KLHLVNAFI------SETMRIFPVVPFGLLRRALR-----DTKI----RGFD--------VAKGTTIIYNLASANFDPTVF-ENPKEFNPGRFLN---------KNGE------------FVQ---S-PD--VLSFAVGKRACPGETFANFQVFLYAAAIIQRFRI-EPAEGQNI--------------QLA--------EADGFFPE---AIPQ-KLRF---IHRA----------------------------------------------------------------------------
>CYP3102A2 		
------------------------------------------------MFLEIALFAS--------------------------------------------------------VACLVHWIQ--------------------------------------------------------------------------------------------------------------WRGF-F------SGQK----H----------------------PPSFY----------GFPLVG-IL-------PF---FLF--------HKNQ---VKLARTT----------AMKY-G-------------------PV--FR-FR-LG--------NT-ETI----MVNGS---------ETVKEAL---RNDDLLGR-P-----------------------PIGPFKLLANLFKA--------Q-PFSML--------------EC-ERWRSLRNWSVQALREL-GFG------KTP-QMEGKIQD-----EVSVFLDEL-----------SSTKG--------------APYDP-NSTLLA-----SVSNNISTLIFGDR-L-P-YDH-PRRRS-----------LNDFL-KKVASSASYL-TLFS---FAPSLLKIFTI---------------------------FKIK-SVENFVNAAKATSEIFD---------EEF-----------------------------------------------RAHE-----KTY-I---------------------ETDK----------------------------------------RDLMDHSIAHLR------------------------------------------ANSEL-----LS----EQTT----RGSCLAFFGAGSNTARITVEYLLQLLAYYPQLQEQM------HQEV--------IREIGYSRL--------PS-WSDHG-KLHLLNAFI------AERMRIFPIVPFGLFRRALR-----DTKI----RGYD--------VAKGSMVIYNVASAHFDPTVF-ENPEEFNPGRFLD---------ADGN------------FVQ---S-PD--VLSFAIGKRACPGETFAVFEIFLYAAAIIQRFRI-EPAQGQDV--------------RLT--------EATEFFSE---AIPQ-QLRF---ISRV----------------------------------------------------------------------------
>Tu_CYP392A16	
MIE-------------VIHSGSIPDG---------------------HFTVSTIMFLIS--------------------------------------NLLSSQPL-----VNSLIGLALFWLV----------------------------------------------------------------------------------------------------------------KYLF------NTIQRIRSL----------------------PAGPW----------GLPIVG-YL-------PF---IKDDI-------------YLVFDQL----------SKKY-G-------------------PV--YS-LK-LG--------SF-DVV----LVCDW---------PHMKDAV---ANDALLAR-------------------------------QHEVFFPGVVE----GR-SFAEM--------------SG-DPWREHRRLSLHILRDV-GLG------KST--IETLVKE-----EVDQFLSALENN--------------------------GKPADF-EKCISR-----SVTNNVSILLFGHK-Y-E-RDD-PTAIA-----------ISSAN-TEVGRSFSFA-GVVA---FLPWLAELVFK---------------------------FELF-NVTRLKKCFQIVDTHIQ---------DEI-----------------------------------------------VKHQ-----EKN-----------------------SQEV----------------------------------------VDYIDGYLVEKK-NR--------------------------------------EKQNKVDDN--FT----IEIL----RRNAGAFYGAGTETVSSTMEWIMVYLVKYPEYQDKI------RSEI--------ADVIGFERK--------PD-YVDRN-RMPFTMAFI------HEIHRIGSVVANNLLRRAAS-----DTKI----GNYN--------IPKDTLVILNFWSVNRDPKLW-PNPDEFDPTRFLT---------EDGSK-----------VVK---P-PH--LIPFSAGKRNCPGESLANVELFLYLVCMLQKYHV-KVKPGTKI--------------STE--------AIFGLSRR---PSQLPTFIF---EKISNSN-------------------------------------------------------------------------
>Tu_CYP392B1 	
------------------------------------------------------MFLISL--L--------------------------------SNNFISSKLI-----YNISTGLIAFWCV----------------------------------------------------------------------------------------------------------------TYLI------PTIKRLLTL----------------------PPGPW----------GLPIVG-YL-------PF---LEKNNE------------YKVLDRL----------AKKY-G-------------------PV--YS-LN-LG--------KD-TAV----IVNDW---------NHAKEVF---KNDELLAR-PG-RFAKNKFGV------------------------------------SIVEM--------------SG-EPWRVHRQNTVHLLRDL-GLG------KSS--FDDKIIE-----EIQQFLPKLEKGPV-------------------------------KNVFKT--FLSTATNTISILLLGHG-F-EDDDD-PVKQT-----------LVDAL-MITSQSGSQF-SFFS-SGLHPKINRLLMKP--------------------------TELTNEEAKMFESTRALPKYMQ---------NEI-----------------------------------------------DQHK-----KKQ-----------------------SKEF----------------------------------------DDYIDGYLEEQK----------------------------------------KRKNNDSNGNVPFD----EETL----RSNVVAFYVAGSETVSTTLTWAILYLIKYPEYYEKI------RAEI--------SDVIGFERL--------PD-YSDRN-QMPMTMSFI------YEVHRAATIVPANLFRAASR-----DLKI----GNFN--------VPKDSTVILNFWTINRDPSLY-IKPDEFDPSRFLT---------DNGTK-----------AVK---P-QF--LTPFSKGKRGCPGEGFANIEIFLYLVSIVQRYKI-ECEPGSIL--------------SFE--------ADYTTIRR---PKSIPPLIF---TKVSEKN-------------------------------------------------------------------------
>Tu_CYP392D1 	
------------------------------------------------------MFL----------------------------------------NV--NPTL-----LNIFFGCLTVWLI----------------------------------------------------------------------------------------------------------------KYLF------NFIYRLKKL----------------------PPGPW----------GLPFVG-YL-------PF---L----------KKDA---YIQITEL----------GKKY-G-------------------PV--FS-FK-CG--------QF-DVV----VINDA---------LAIEEAF---RNDHLLAR-P------------------------------NTSFIPGFKR----DQ-SLVEM--------------SG-EPWKQQRRVALTILRKV-GFG------KKT--LEDKVKQ-----EINMFIDSL-----------KSANG--------------AEVDF-GEVIKL-----SVANNISILLFGHR-F-E-YDD-PLASE-----------MCRSV-KHLVENASYF-SKFV---FMPSITFLVSLASQ------------------FSSEL-NKIT-SSSE------ELEKKVT---------IEV-----------------------------------------------GKHR-----EKK-A---------------------THEI----------------------------------------EDYIDGFLEEMD------------------------------------------KQKDPDSS--FN----MNTL----RRNTADFYAAGADTTTLVLNFIMLYLITYPEYQQKI------RDEI--------KQTIGFERQ--------PD-YADRN-SMHLTMAFV------YESLRMSTIAPLNVHRRASQ-----DTQV----MNYS--------IPKDAIVIFNFWAVHRDPKLW-NDPYSFKPERFLN---------EDGTL-----------VAK---Q-PN--LMSFSGGKRMCPGANLALMELFLYLVSILQNFRV-SIPEGYEI--------------SNE--------VKYALNRM-V-KKTM-KVHF---RDWKDN--------------------------------------------------------------------------
>CYP3002B1 		
-------------------------------------------------MIEVLLFAA------------------------------------------------------VLLSFYIY-----------------------------------------------------------------------------------------------------------------------------------RRFFTNL------------------PPGPIC---------WYPFVG-YL-------PF---LTK-------------DPPRHLDKL----------RQKY-G-------------------DV--FG-LY-FG--------SR-YVV----CLAEF---------QTMKEVF---NKDTVLERPPE---------------------VPFAIYE--DSM-------------GLMTL--------------NG-PFWQEQRRYAVQLFKEF-AFTD-----KT---LEHHIQM-----EVSHLLKEI-----------DKVVG--------------KPIEP-TVLLIP-----SMSNIISSLAFGKR-F-E-YCD-PDRIM-----------LDELI-MEIPRRAGQV-AYVH---YMPWVKKIMLW---------------------------LKWG-SCNKLREALIRREAFCE---------KRV-----------------------------------------------KLHE-----ESF-Q---------------------EGTF----------------------------------------RDYIDYFLHEMQ------------------------------------------KETRRSS---FQ----RNVL----VGNVSSFFGAGSETVRTTIDWLLLVATAFPDVRKKV------QSEI--------DRVIGDRS---------PV-WDDNK-SMPYTMAVI------WEVFRWKPINPINILRRCTQ-----EMNV----KGYR--------IPKGSIVVSCIWSIHNDPKVF-DDPNEFKPERFLKT-------GDDGEV----------KVFK---P-DN--LIPFSFGKRACPGEVIAKMEVFIYFTSILQRFDT-FPLPGKEV--------------SFD--------EEVGVSLR---PVSQ-EILF---RRRIASDD------------------------------------------------------------------------
>Dm_CYP18A1  	
---------------------MLADSYLIKFVLRQLQVQQDG-----DAQHLLMVFLGL-----------------------------------------------------LALVTLLQWLV--------------------------------------------------------------------------------------------------------------------------RNYRELRKL----------------------PPGPW----------GLPVIG-YL-------LF---MGS--------EK-----HTRFMEL----------AKQY-G-------------------SL--FS-TR-LG--------SQ-LTV----VMSDY---------KMIRECF---RREEFTGR-P-------------------------------DTPFMQTL---N-GY-GIINS--------------TG-KLWKDQRRFLHDKLRQF-GMT-YMGNGKQQ--MQKRIMT-----EVHEFIGHL-----------HASDG--------------QPVDM-SPVISV-----AVSNVICSLMMSTR-F-S-IDD-PKFRR-----------FNFLI-EEGMRLFGEI-HTVD---YIPTMQCFPSI-----------------------------ST-AKNKIAQNRAEMQRFYQ---------DVI-----------------------------------------------DDHK-----RSF-D---------------------PNNI----------------------------------------RDLVDFYLCEIE-KA---------------------------------------KAEGTDAEL-FDGKNHEEQL----VQVIIDLFSAGMETIKTTLLWINVFMLRNPKEMRRV------QDEL--------DQVVGRHRL--------PT-IEDLQ-YLPITESTI------LESMRRSSIVPLATTHSPTR-----DVEL----NGYT--------IPAGSHVIPLINSVHMDPNLW-EKPEEFRPSRFID---------TEGK------------VRK---P-EY--FIPFGVGRRMCLGDVLARMELFLFFASFMHCFDI-ALPEGQPL-------------PSLK--------GNVGATIT---PESF-KVCL---KRRPLG-----------------------------PTAADPHHMRNVGAN------------------------------
>Am_CYP18A1		
---------------------MLVEH------AAQWAWQAMGGTR-IEVLCTFLVFLGV-----------------------------------------------------LLVARCLQWL------------------------------------------------------------------------------------------------------------------------------RYVRSL----------------------PPGPW----------GVPVFG-YL-------PF---LKG--------DV-----HLRYGEL----------AKKY-G-------------------PM--FS-AR-LG--------TQ-LVV----VLSDH---------RTIRDTF---RREEFTGR-P-------------------------------HTEFINIL---G-GY-GIINT--------------EG-AMWKDQRKFLHDKLRGF-GMT-YMGGGKKI--MESRIMR-----EVKTFLRGL-----------ASKRG--------------TPTDV-SASLGM-----SISNVICSIIMGVR-F-Q-HGD-ARFKR-----------FMDLI-EEGFKLFGSM-AAVN---FIPVMRYLPCL-----------------------------QK-VRNKLAENRAEMAGFFQ---------ETV-----------------------------------------------DQHR-----ATF-D---------------------EGTM----------------------------------------RDLVDAYLLEIE-KA---------------------------------------KGEGRATTL-FQGKNHDRQM----QQILGDLFSAGMETVKTTLEWAIILMLHHPDAAIAV------QEEL--------DQVVGKSRM--------PV-LEDLP-FLPITEATI------LEVLRRSSVVPLGTTHATTR-----DVTL----HGYT--------IPAGSQVVPLLHAVHMDPELW-EKPEEFRPSRFLS---------AEGK------------VQK---P-EY--FMPFGVGRRMCLGDVLARMELFLFFSSLMHTFEL-RSPQGSSL-------------PSLR--------GNAGVTVT---PDPF-DVCL---LPRNLDLIEDN---------------------DMISTGA---ILRNIGSH------------------------------
>Dm_CYP306A1 	
M------------------SADIVDI---------------GHTGWMPSVQSLSILLVP-----------------------------------------------------GALVLVILYLC----------------------------------------------------------------------------------------------------------------------------ERQCNDLMGAP------------------PPGPW----------GLPFLG-YL-------PF---LDA--------RAP----HKSLQKL----------AKRY-G-------------------GI--FE-LK-MG--------RV-PTV----VLSDA---------ALVRDFF---RRDVMTGRAP-------------------------------LYLTHGIM---G-GF-GIICA--------------QE-DIWRHARRETIDWLKAL-GMTRRPGELRAR--LERRIAR-----GVDECVRLFD---------TEAKKSC------------ASEVNP-LPALHH-----SLGNIINDLVFGIT-Y-K-RDD-PDWLY-----------LQRLQ-EEGVKLIGVS-GVVN---FLPWLRHLPAN-----------------------------VR-NIRFLLEGKAKTHAIYD---------RIVEACGQRLKEKQKVFKELQEQKRLQRQLEKEQLRQSKEADPSQEQSEADEDD-----EES-D---------------------EEDTY-------------------------------------EPECILEHFLAVRD----------------------------------------------TDSQL-YC----DDQL----RHLLADLFGAGVDTSLATLRWFLLYLAREQRCQRRL------H-----------ELLLPLGPS--------PT-LEELE-PLAYLRACI------SETMRIRSVVPLGIPHGCKE-----NFVV----GDYF--------IKGGSMIVCSEWAIHMDPVAF-PEPEEFRPERFLT---------ADGA------------YQA---P-PQ--FIPFSSGYRMCPGEEMARMILTLFTGRILRRFHL-ELPSGTEV--------------DMA--------GESGITLT---PTPH-MLRF---TKLPAVEMRHA------------------------PDGA---VVQD----------------------------------
>Am_CYP306A1		
---------------------MILD-------------------------HYIAIFVLP--------------------------------------------------------FLLLLYVV--------------------------------------------------------------------------------------------------------------------------RKNRKARRL----------------------PPGPW----------QLPLLG-YL-------PW---IDA--------EKP----HETLTRL----------SRVY-G-------------------PV--CG-FR-MG--------SV-YTV----LLSDP---------QLIRQSF---AKDSITNRAP-------------------------------LYLTHGIM---K-GY-GIICA--------------EG-EQWKDQRKFISNCLRNF-GMVKHEGAKRDK--MEERISD-----AVNECVSVL------------RDRGA------------NGPIDP-LDTLHH-----CLGNLVNSIVFGKT-Y-E-EED-RIWKW-----------LRHLQ-EEGVKQIGVA-GPLN---FLPFLRFLPQY-----------------------------GR-VIRSIVDGKDKTHEIYR---------QIL-----------------------------------------------DEHR-----ARV-D---------------------SGNG-----------------------------------------CKIDSFLAAFD-EQ-------------------------------------MRKKDGAESGY-FT----EPQL----YHLLADLFGAGTDTTLTTLRWFLLFMAAHPMEQEKI------QSEM--------DLCLREGEQ--------PT-LNDRI-VMPRLEAAI------AEVQRIRSVTPLGIPHGTSE-----DVEI----GGYD--------IPCGAMIVPMQWAIHTDPAYW-RDPLEFRPDRFLS---------EDGT------------FFK---P-ES--FLPFQNGKRVCVGEELARMILFLFAGRILRAFSV-RVPAGEIA--------------DLE--------GECGITLV---PKPH-RLAF---------------------------------------------VGRDR---------------------------------
>Dm_CYP305A1 	
--------------------------------------------------MSALIFLCA-----------------------------------------------------ILIGFVIYSLI--------------------------------------------------------------------------------------------------------------------------SSARRPKNF----------------------PPGPR----------FVPWLGNTL-------QF---RKE--------ASAVGGQHILFERW----------AKDFRS-------------------DL--VG-LK-LG--------RE-YVV----VALGH---------EMVKEVQ---LQEVFEGR-P-------------------------------DNFFLRLRTMGT-RK-GITCT--------------DG-QLWYEHRHFAMKQMRNV-GYG------RSQ--MEHHIEL-----EAEELLGQLE---------RTEEQ----------------PIEP-VTWLAQ-----SVLNVLWCLIAGKR-IAR-QED-GTLRR-----------LLDLM-NRRSKLFDICGGLLA---QFPWLRHVAPD-----------------------------RT-GYNLIQQLNTELYGFFM---------DTI-----------------------------------------------EEHR-----RQL-A---------------------KDPSP-------------------------------------AESDLIYAYLQEMK-D----------------------------------------RSAGGESST-FN----ETQL----VMTILDFFIAGSQTTSNTINLALMVLAMRPD----V------QEKL--------FSQVTASVAAASTD-AFPH-LSRRE-AFDYMDAFI------MEVQRFFHITPITGPRRALW-----ATKL----GGYD--------IPKNATILISLRSVHLDKEHW-KDPLEFRPERFID---------SAGK------------CFK---D-EY--FMPFGMGRRRCLGDALARACIFSFLVRIVQHFSV-VLPAGESP--------------SMV--------LLPGITLT---PKPY-KVQF---VKRT----------------------------------------------------------------------------
>Am_CYP305A1		
---------------------------------------------MLYVVISLLLALYC-----------------------------------------------------I---FCIYDCV------------------------------------------------------------------------------------------------------------------------------KPHNF----------------------PPGPK----------WLPLIGCFL-------TF---RRL--------KLKHKYTYVAFQEL----------SKTY-G-------------------PI--LG-LK-LG--------SQ-KLV----VISTH---------DLVKKVL---LQDEFNGR-P-------------------------------DGFFFRVRAFGK-RK-GILFT--------------EG-SMWSQCRRFTMRHLRSF-GLG------QST--MEKYLTV-----EAENLVNYLR---------RVSTKG---------------PVPM-HTAFDI-----AVLNSLWCMFAGHR-F-D-YEN-EKLAE-----------ILEIV-HDSFRLMDTMGGIIS---QMPFLRFIIPE-----------------------------LS-GYNNLMEILRKLWNFLD---------EEI-----------------------------------------------NNHE-----KHL-S---------------------GN----------------------------------------QPQDLIEAFLLEIS-S----------------------------------------RNGVQNDSI-FD----RENL----LILCLDLFLAGSKTTTDTLSTSILFLSLHSEWIKIL------QEEL--------DNVVGRSRS--------PT-LEDYS-SLPIMESFL------AEIQRFLILAPLGVPHKTTK-----DVIL----NGYN--------IPKDTTVLLDFHSAHNDPAYW-DHPEEFRPQRFLD---------ANGR------------FCQ---N-NA--NIPFGLGKRRCPGEMLARTSLFLYFAYVIHYFDIEISPEHGKP--------------DLN--------GHDGFTIS---PKSY-YLKI---TARSDV-----------------------------TNCST--I-------------------------------------
>Dm_CYP303A1 	
------------------------------------------------------MFYTVI--W-------------------------------------------------IFCATLLAILF--------------------------------------------------------------------------------------------------------------------------GGVRKPKRF----------------------PPGPA----------WYPIVGSALQ----VSQLRCRLGMF--------------CKVIDVF----------ARQYVN-------------------PYGFYG-LK-IG--------KD-KVV----IAYTN---------DAISEMM---TNEDIDGR-P-------------------------------DGIFYRLRTFNSRL--GVLLT--------------DG-EMWVEQRRFILRHLKNF-GFA------RSG-MMDIVHNE------ATCLLQDL--------KDKVLKSGGK--------Q---TRIEM-HDLTSV-----YVLNTLWCMLSGRR-Y-E-PGS-PEITQ-----------LLETF-FELFKNIDMVGALFS---HFPLLRFIAPN-----------------------------FS-GYNGFVESHRSLYTFMS---------KEI-----------------------------------------------ELHR-----LTYKN---------------------YDEP----------------------------------------RDLMDSYLR--------------------------------------------AQDEGNDEKGMFS----DQSL----LAICLDMFLAGSETTNKSLGFCFMHLVLQPEIQERA------FQEI--------KEVVGLERI--------PEWSRDRT-KLPYCEAIT------LEAVRMFMLHTFGIPHRAVC-----DTRL----SGYE--------IPKDTMVIACFRGMLINPVDF-PDPESFNPDRYL----------FDGH------------LKL---P-EA--FNPFGFGRHRCMGDLLGRQNLFMFTTTVLQNFKM-VAIPGQVP--------------E-EV-------PLEGATAA---VKPY-DIML---VAREQ---------------------------------------------------------------------------
>Am_CYP303A1		
----------------------------------------------------------------------------------------------------------------------------------------------------------------------------------------------------------------------------------------------------------------------------------------------------------MM------------------------------------------------------------------------SI-IIE------E-------SQ-LLV------------------EYIKKLIND-EHNIQINK-----------------------------------------------S-KIYCNINEF---------NDG-QIYKLVKKYKKDETKLINNYI---------------INE--KELKASDLYMNANEY---TG--NNVTQS-----------QLGTIISM-HNIFGI-----TVLNSLWKMLAGKR-Y-N-IDD-KELIY-----------FQRIL-SITLNEIDMLGAPFS---HFPLLRFIAPE---------------------------IS---GYKSFVKIHEELWKFFK---------DEV-----------------------------------------------NNHK-----NTF-N---------------------SDSP----------------------------------------GNLIDIYLTILN-----------------------------------------SENYGKT----FS----EPQL----VAICVDLFMAGSETTSKVLGFCFLYLVLFPHVQKKA------HEEI--------DRVIGRNKL--------PT-AEDKA-KMTYMNAIV------LESLRMFAGRSLNLPHRVQR-----DTKI----SDYK--------IPKNTIIITNFNGILMDES-W-GDPENFRPERFID---------GSGN------------IVT---P-SR--FLPFSAGKHRCMGENLAKTNIFIIATTLLQAFTF-SEIPGEKP--------------TIEH-------FIDGTTIS---PKPY-RVNV---SLRI----------------------------------------------------------------------------
>Dm_CYP304A1 	
------------------------------------------------------MITETL----------------------------------------------------LTICAAVFLCL----------------------------------------------------------------------------------------------------------------SY-R------YAVGRPSGF----------------------PPGPP----------KIPLFGSYL-------FM---LII--------NFKYL--HKAALTL----------SRWYKS-------------------DI--IG-LH-VG--------PF-PVA----VVHSA---------DGVREIL---NNQVFDGR-P--------------------------------QLFVAAMRDPGQDVRGIFFQ--------------DG-PLWKEQRRFILRYLRDF-GFG------RRFDQLELVIQE-----QLNDMLDLIRNGPKYPHEHEMVKSGG-------------YRVLL-PLLFNP-----FSANAHFYIVYNEC-L-S-REEMGKLVK-----------LCQMG-IQFQRNADDYGKMLS---IIPWIRHIWPE-----------------------------WS-GYNKLNESNLFVRQFFA---------DFV-----------------------------------------------D--K-----YLD-S---------------------YEE------------------------------------------GVERNFMDVY-----------------------------------------IAEMRRGPGYG-FN----RDQL----IMGLVDFSFPAFTAIGVQLSLLVQYLMLYPAVLRRV------QNEI--------DEVVGCGRL--------PN-LEDRK-NLPFTEATI------REGLRIETLVPSDVPHKALE-----DTEL----LGYR--------IPKDTIVVPSLYAFHSDARIW-SDPEQFRPERFLD---------ADGKL----------CLKL---D-VS--L-PFGAGKRLCAGETFARNMLFLVTATMCQHFD---FVLGPND--------------RLPDL----SQNLNGLIIS---PPDF-WLQL---QDRH----------------------------------------------------------------------------
>Am_CYP304A1		
-----------------------------------------------------------M----------------------------------------------------ISFLFIIFLLL------------------------------------------------------------------------------------------------------------IIYKIY-N------SVIHVSSNT----------------------PPCLP----------RLPIIGSYW-------HL---LWH--------DYEYP--YNGIIHY----------VNKLQS-------------------KI--VT-CY-FG--------SH-KTI----IANDY---------KSIKEVL---TKQEFNGR-P-------------------------------INVDIVLQRAFGKSL-GIFFT--------------EG-TLWHEQRRFALRHMRDF-GFG------RRHEIFETNVME-----EIAILVDMLKEGPINDEEKKFLKNG---------------YACF-PDILYP-----YVANVILNIMFGER-F-D-RSQYHKLIY-----------FCESS-MMFQKSLDTSGGAIF---QF-WFLKYFGN-----------------------------IF-GYTNAIKATYQMINFIE---------EYI-----------------------------------------------DNKK-----DLD-D---------------------YDK------------------------------------------GLIGRYLK-------------------------------------------ILKEKNNITST-FS----QKQL----IMTLVDFMFPATSALPSALVHAIKLVMHHPRVVNNI------QEEI--------DRVVGTGRL--------VT-WSDRK-NLPYIEATI------RESLRYETLTPLSVFHKTLK-----KTTL----CDYD--------IPKDTLVVTNLVALNTDPDLW-GDPENFRPERFLD---------ENNE------------LRK---D-FT--F-PFGFGHRVCPGETYSRYNMFEVFAVLMQNFNF-SFVEGEPT--------------GLDD-------KESGLIVT---PKKT-WIQV---KARNMK--------------------------------------------------------------------------
>CYP3100A1 		
----------------------------------------------------MRLFQTNP--LNQL-------------------------------NL-------------VTLKAVLPFLC------------------------------------------------------------------------------------------------------------QNWRSLIAAATLCKVSLFYLRRLMY--------------------PSGPL----------PFPFIG-NL-------PA---LAA-------VDGSF---YRAAETW----------RAEH-G-------------------DI--FT-VW-IG--------EK-PWI----FINSL---------DAILQCNIPSLAERFGGR---------------------------------HRTNTGDVQMQGNVG-VIFSD--------------SG-SGQRVLRSLALQALRKF-LVS-CGPRFQG-------IID-----TVDNVVELEQ---------NKSVES--------------------KHIAEE-----IVQCLATLTMFGSQ-L-DPEGE-QELRE-----------AHRAL-ELSCPS-----GLPS--DVIPIFKYLLWS---------------------------RERA-GLAAFCRYNAIARDLCN---------RTA-----------------------------------------------DAYE-----EK--A---------------------SGDI----------------------------------------DCVMDAVLYTVK-TS-------------------------------------TTRIKQGEIY--LT----RGNV----LQIVFDLFEAGSQTSVITLNWALLKLASDQELQESI------HHDL--------TRTID-EIGY------FPE-KKGKT-IAPRLQSFL------REVLRFWPAAPFGLPRKLSQ-----KVRI----GNCT--------LPANSTILFNLYSANRDPAHW-SDGNVFNAERFID---------SQGY------------FDE---TSHKE-FLTFGVGSRACVGFTMAQENLFFILARIVQKWQI--LPTESGI--------------SLEP-------CPAALMLD---AKIQ-NIKL---VPRTD---------------------------------------------------------------------------
>CYP3099A2 		
-------------------------------------------------MALVEMLLARI----------------------------------------CEPI----AWVALVLGILTTYVI--------------------------------------------------------------------------------------------------------------------------RFYNRVRKL----------------------PPGPI----------PLPFLGNLL-------QL--------------RAPRPL-YEKAITW----------SEKY-GD------------------P---FT-IW-FG--------NR-PFV----VANTK---------ESFMEMS-GPLRNLTADR---------------------------------PQMKLNELQMRGHED-VIASN--------------FT-SGWDVLRRLSHVAMRKY-AQT------EK---LANLVAK-----IVDQEIEDV----------LESAES--------------KRFGI-VEYLEN-----VLASVLAISVAGES-F-E-RGG-EEFKL-----------FQRAA-KIFENEASNG-LPSD---IHPLLGYIHFRR---------------------------------------ENAVRKAIA---------DIVSV-------TDRMY---------------------------------LQGK-----NSW-T---------------------KGQN----------------------------------------RHFVDFLLNARE-EL-------------------------------------IAEEKGSAKY--LH----DDNL----KNVVLDIFGAGTSTSKTILGFSFLHLANDLELQDEL------REEI--------VDALG-SRVCG---------AADRG-KMPKVDSFL------REVIRVHPPAPLGIGRRTQA-----DIIL----NRRP--------VPIGTDMFMNILAVNHDKAIWGPDAGEFNPRRFL-------------T------------ATK---EQVNRGATSFGLGARTCPGEKMAQADMLYAIVRTLQNVRL-TCPDGPGT-------------ANLNS-------IDSDLLID---AVRQ-DLIF---TRIDV---------------------------------------------------------------------------
>CYP3099A1 		
--------------------------------------------------------------------------------------------------------------------------------------------------------------------------------------------------------------------------------------------------------------------------------------------------------------------------------------------------------------------------------------------------------------------------------------------------------------------------------------------------------------------------------------MRKY-ATT------EK---LANLVAE-----TVDSELEGV----------FEGRDE--------------CRYEV-VEFIEG-----IINNVLALSSFGEG-F-K-KGD-ENFEK-----------MRRAN-RDFEVNSPNG-LPSD---ILPILRYLFPRQ---------------------------------------ERAARGAIL---------EVLDV-------TDEMF---------------------------------AKAR-----ATW-T---------------------SGKS----------------------------------------RHFTDVLLNARE-EF-------------------------------------VAEDRNSAKY--LT----DENL----RQVVLDIFGAGTGTSRGILSYCCVELANDPELQSDL------RTEI--------LEELG-SKRCT---------AEDRE-RLPRTDSFL------QEIIRYYPAAPLSLPRKAMT-----NTTI----NGRP--------VPKDIDVMINLYAVNRDESIWGSDAGEFRPYRFL-------------N------------VTK---DQLTRGSNSFGIGARSCPGEKLAQADMFYAIVRTLQRVKL-TCVHGPGT-------------ADFGK-------KNSDIFLE---SPRQ-NLIF---AKVDTV--------------------------------------------------------------------------
>CYP3003B1 		
-------------------------------------------------------MLGTI------------------------------------------P--------TILFATLAVLLV--------------------------------------------------------------------------------------------------------------------------AFWRKVRRY----------------------PSGPF----------PLPVIGNLW-------SMK-------------RWPQCF-YKMGPSL----------GQKY-GD------------------P---LT-LW-FG--------WF-PIV----VANDL---------SIIKEASVGPKRSHLAGR---------------------------------LQFSVGTLQKRGNED-IVFGK--------------FG-PEWEALRKVAHLAVRKY-AVT------EG---LENLVTE-----VIDDIID-------------HSSPE--------------EPFDLDAEMLE------ALHNIIGLCVFGQK-Y-E-RDS-EDLRT-----------IRRIN-GELKLLLPKV-FLID---FMPPLRLFLSRY---------------------------------------ENRSKELFD---------EFIAL-------EMRLY---------------------------------KQAR-----ETF-E---------------------PGQI----------------------------------------RHFTDAIVAAKL-EA-------------------------------------EEEARGIAKY--LT----EGNL----TQIVYDVFGAATPTTSQTLKWLLLYAFADEKVLARC------RAEI--------ESQIG-DRQPR---------ASDRN-ECPFINACI------LEVLRIRPVSPFSLPHLTTC-----DTSL----AGRP--------IPKDTTVLFNLYSANHDPRIW-EDPETFEPERFLG---------DEGA------------LRK---DRVAQ-LTTFGVGARACIGEKMAFTVMFVLFTRFLQRVES-VKTRSGAP-------------FDLEP-------KSSGYSCE---PKPQ-PLTL---VKFEV---------------------------------------------------------------------------
>CYP307G1  		
M----------------------------------------------------------------------------------------------------------------------------------------------------------------------------------------------------------------------------------------------------GFFSKLRRSEQ---------------DGLKTLPGPG----------GIPVLGASP-------QLG-KYANV--------------WDGFSAL----------NHKY-G-------------------DL--VG-VQ-IG--------SR-YCL----VVRSA---------EYIREILVT-KANQFSNR-P--------------------------DFARFHAIFRWNRDL------SVALC--------------DWSSKQKTRRDILYPPLHPK-GGS-C----MQM-KLCSAVEQ-----QFGLLLDKLKDS--------NGVPGSP------------------RDSLLR-----ATGNIFYEAICSTT-F-D-WSD-PEFGK-----------VADLY-NEVFFELFQG-YAID---FMPWLKPLYAS--------------------------------RLQGLFQLAATVARFTA---------VMI-----------------------------------------------EEHK--RTYESY-E--------------------------------------------------------------DSPRDLLDILLLHLR-NNKKD----------------------------------------------TS----KDAIDHIDVDVIIDDLVGGFPVVTNMMMWGLTMIANEPDVQEKL------FEEY--------QSVVG--------N-GVPD-MANRT-ELIYSEAVM------YEVLRIVC-SPI-IPHVANE-----DTEI----QGYR--------VPKDTMVMFNTCDLNFNPNHW-DEPENFKPERFI----------QDGK------------ILK---P-DF--FLPFGTGKRSCMGDGFVRHIVYPGFSAIFGNFRV-SLAPGTDP-------------VDFL--------QARGKVLM---DKEP-QLVF---ESRN----------------------------------------------------------------------------
>Tu_CYP307A1 		
M-------------------------------------------------------------------------------------------------------------DFISLSFVYSTLCLAIICVI------------------------------------------------------------------------------------------------------------------------LKKLFQQE-----------PPKFGKYAPSPS----------KLPIIG-HL-------HL---LAKF----------PDNPWKGFDLI----------REQY-G-------------------DV--VS-LQ-LG--------SY-NAL----LVSSL---------DKMKEVLIT-KGKIFSDR-P--------------------------DFHRYRIIFGGDREN------ALALC--------------DW-SELQKTRRVLCSISTTP-KFA-S----ASYEMLDKAIVS-----ELKLFFDFIEASP--------------------------------ERILTKCWLRQFSSNVFTEYLCASR-M-E-YND-PILVK-----------LSYFF-DFIFNDISQC-GPVD---FLPFIRHLGFYRG------------------------------YLKKVDEIAVDLRVFME---------KYF-----------------------------------------------VEPRIAKIQKSM-E--------------------LDGEIDL-----------------------------------ESFDSMISLDLMYKY-----------------------------------H----------------LK---NPDEFSYEHFLFAIGDLVGGSSAIVNMIMRLVGHLSIDKEVQEDM------YQEVAAVAKQHDTDMIS---------------LKQRP-DLPLIEAAI------LEALRISS-SPL-VPHVPTE-----DSTI----GGYF--------VPKGTIVLFNNYNMNFSTEFY-TDPEEFQPSRFLSHS-------SNNN------SQSKWQIKK---P-EV--FLPFSVGQRSCLGFKLTQYITFVALCNILLRYKI-EPVDSIETIKN----------------------HIRGGVLALRVDDVF-RVKL---IPRD----------------------------------------------------------------------------
>Dm_CYP307A1 	
ML-------------------------------------------------------------AAL--------------------------------------------IYTILAILLSVLATSYICII---------------------------------------------------Y---------------------------------------------GVKRRVLQPVKTKNS-TEINHNAYQKYTQ--------------------APGPRP----------WPIIGNLHL-----------LDRY----------RDSPFAGFTAL----------AQQY-G-------------------DI--YS-LT-FGHT---------RCL----VVNNL---------ELIREVLNQ-NGKVMSGR-P--------------------------DFIRYHKLFGGERSN------SLALC--------------DW-SQLQQKRRNLARRHCSP----------REFSCFYMKMSQ-IGCEEMEHWNRELGNQ-----------------------LVPGEPINI-KPLILK-----ACANMFSQYMCSLR-F-D-YDD-VDFQQ-----------IVQYF-DEIFWEINQG-HPLD---FLPWLYPFYQR--------------------------------HLNKIINWSSTIRGFIM----E----RII-----------------------------------------------RHRE-----LSV-D---------LD---------------------------------------------------EPDRDFTDALLKSLL---------------------------------------------------------EDKDVSRNTIIFMLEDFIGGHSAVGNLVMLVLAYIAKNVDIGRRI------QEEI--------DAIIEEENRSI--N------LLDMN-AMPYTMATI------FEVLRYSS-SPI-VPHVATE-----DTVI----SGYG--------VTKGTIVFINNYVLNTSEKFW-VNPKEFNPLRFLEPSKEQSPKNSKGSDSGIESDNEKLQLKRN-IP----HFLPFSIGKRTCIGQNLVRGFGFLVVVNVMQRYNISSHNPSTIKI------------------------SPESLALP---ADCF-PLVL---TPREKIGPL-----------------------------------------------------------------------
>Dm_CYP9C1   	
-----------------------------------------------------MVFVELS--I-----------------------------------------------FVAFIGLLLYKWSVYTFGY-------------------------------------------------------------------------------------------------------------------------FSKRG---------------------VAHEKP----------IPLLGNIPW------SV---LMG--------------------------------KESY-----IKHSIDLHLRLKQH--KV--YG-VFNLRD----------PLY----YLSDP---------ELIRQVGIK-NFDTFTNH--------------------------------RKGITEGFNDTSVISK-SLLSL--------------RD-RRWKQMRSTLTPTFTSL-KI-------RQ--MFEL-IHF-CNVEAVDFVQRQLDAG--------------------------TSELEL-KDFFTR-----YTNDVIATAAFGIQ-V-NSFKDPNNEFFS----------IGQRI------------SEFTFWGGLKVMLYILM---PKLMKALRVPVMDM-NNVDYFK----------------------------------KLV-------------------------------------------FGAMKYRK-----EQS-----------------------------------------------I-----------------VRPDMIHLLMEAQR-QFKAEQ-------------------EGS-----------AESAAQQDKAE-FN----DDDL----LAQCLLFFSAGFETVATCLSFTSYELMMNPEVQEKL------LAEI-----LAVKEQLG--------EKPL-D-YDTLM-GMKYLNCVV------SESLRKWPPAFI-VDRMCGS-----DFQLKD-EEGEVV-----VNLREDDLVHINVGALHHDPDNF-PEPEQFRPERFDE-------------------EHKH-EIRQ-----FT--YLPFGVGQRSCIGNRLALMEVKSLIFQLVLRYHL-KPTDRTPA----------DM-----------MSSISGFRLL-P-RELF-WCKL---ESRGPA--------------------------------------------------------------------------
>Dm_CYP9B1   	
-----------------------------------------------------MSFVEIC--L-----------------------------------------------VLATIGLLLFKWSTGTFKA-------------------------------------------------------------------------------------------------------------------------FEGRN---------------------LYFEKP----------YPFLGNMAA------SA---LQK---------------ASFQKQI----------SEFY-N------------RTRHH--KL--VG-LFNLRT----------PMI----QINDP---------QLIKKICVK-DFDHFPNHQTL--------------NIPNERLVN-----------------------DMLNV-------------MRD-QHWRNMRSVLTPVFTSA-KM-------RN--MFTL-MNE-----SFAQCLEHLKSS-----QPIAAGEN-------------AFELDM-KVLCNK-----LSNDVIATTAFGLK-V-NSFDDPENEFHT----------IGKTL-------------AFS--RGLPFLKFMMCLLAPKVFNFFKLTIFDS-TNVEYFV----------------------------------RLV-------------------------------------------VDAMQYRE-----KHN-----------------------------------------------I-----------------TRPDMIQLLMEAKK-ESKDN----------------------------------------------WT----DDEI----VAQCFIFFFAAFENNSNLICTTAYELLRNLDIQERL------YEEV-----KETQEALK--------GAPL-T-YDAAQ-EMTYMDMVI------SESLRKWTLSAA-ADRLCAK-----DYTLTD-DEGTKL-----FEFKAGDNINIPICGLHWDERFF-PQPQRFDPERFSE------------------------RRKKDLIP-YT--YLPFGVGPRSCIGNRYAVMQAKGMLYNLMLNYKI-EASPRTTR----------DM-----------WESARGFNII-P-TTGF-WMQL---VSRK----------------------------------------------------------------------------
1
